# Supplementary material for: A new species of Leptobrachella Smith 1925 (Anura, Megophryidae) from Lai Chau Province, Vietnam
Source: Biodivers Data J. 2024 Nov 4;12:e136491. doi: 10.3897/BDJ.12.e136491 (PMC11555430; doi:10.3897/BDJ.12.e136491)
Supplement: XML Treatment for Leptobrachella huynhi [file BDJ.12.e136491-treatment1.xml]

<!DOCTYPE tp:taxon-treatment
  PUBLIC "-//TaxonX//DTD Taxonomic Treatment Publishing DTD v0 20100105//EN" "tax-treatment-NSO.dtd">
<tp:taxon-treatment xmlns:tp="http://www.plazi.org/taxpub"><tp:treatment-meta><mixed-citation publication-type="journal"><person-group><name><surname>Hoang</surname><given-names>Chung Van</given-names></name><name><surname>Luong</surname><given-names>Anh Mai</given-names></name><name><surname>Nguyen</surname><given-names>Truong Quang</given-names></name><name><surname>Nguyen</surname><given-names>Tao Thien</given-names></name><name><surname>Ninh</surname><given-names>Hoa Thi</given-names></name><name><surname>Le</surname><given-names>Linh Hoang Tu</given-names></name><name><surname>Ziegler</surname><given-names>Thomas</given-names></name><name><surname>Pham</surname><given-names>Cuong The</given-names></name></person-group><article-title>A new species of <italic><tp:taxon-name><tp:taxon-name-part taxon-name-part-type="genus" reg="Leptobrachella">Leptobrachella</tp:taxon-name-part></tp:taxon-name></italic> Smith 1925 (<tp:taxon-name><tp:taxon-name-part taxon-name-part-type="order">Anura</tp:taxon-name-part></tp:taxon-name>, <tp:taxon-name><tp:taxon-name-part taxon-name-part-type="family">Megophryidae</tp:taxon-name-part></tp:taxon-name>) from Lai Chau Province, Vietnam</article-title><source>Biodivers Data J</source><day>04</day><month>11</month><year>2024</year><volume>12</volume><pub-id pub-id-type="doi">10.3897/BDJ.12.e136491</pub-id></mixed-citation></tp:treatment-meta><tp:nomenclature><tp:taxon-name>
            <object-id xmlns:xlink="http://www.w3.org/1999/xlink" content-type="arpha" xlink:type="simple">CF616D91-D262-51FC-939A-5D1320D42374</object-id>
            <tp:taxon-name-part taxon-name-part-type="genus">Leptobrachella</tp:taxon-name-part>
            <tp:taxon-name-part taxon-name-part-type="species">huynhi</tp:taxon-name-part>
            <object-id xmlns:xlink="http://www.w3.org/1999/xlink" content-type="zoobank" xlink:type="simple" object-id-type="ZooBank">ED31A8BC-468B-48BF-A2A4-14452CE12467</object-id>
          </tp:taxon-name><tp:taxon-authority>Hoang, Luong, Nguyen, Nguyen, Ninh, Le, Ziegler &amp; Pham</tp:taxon-authority><tp:taxon-status xmlns:xlink="http://www.w3.org/1999/xlink" xlink:type="simple">sp. nov.</tp:taxon-status></tp:nomenclature><tp:treatment-sec sec-type="materials"><title>Materials</title><list list-type="alpha-lower" list-content="occurrences"><list-item><p><bold>Type status:</bold> <named-content xmlns:xlink="http://www.w3.org/1999/xlink" content-type="dwc:typeStatus" xlink:type="simple">Holotype</named-content>. <bold>Occurrence:</bold> catalogNumber: <named-content xmlns:xlink="http://www.w3.org/1999/xlink" content-type="dwc:catalogNumber" xlink:type="simple">IEBR A.5213</named-content>; individualCount: <named-content xmlns:xlink="http://www.w3.org/1999/xlink" content-type="dwc:individualCount" xlink:type="simple">1</named-content>; sex: <named-content xmlns:xlink="http://www.w3.org/1999/xlink" content-type="dwc:sex" xlink:type="simple">female</named-content>; lifeStage: <named-content xmlns:xlink="http://www.w3.org/1999/xlink" content-type="dwc:lifeStage" xlink:type="simple">adult</named-content>; occurrenceID: <named-content xmlns:xlink="http://www.w3.org/1999/xlink" content-type="dwc:occurrenceID" xlink:type="simple">ADA40C4B-F74B-57C6-9C9F-EBEEB882CF34</named-content>; <bold>Taxon:</bold> scientificNameID: <named-content xmlns:xlink="http://www.w3.org/1999/xlink" content-type="dwc:scientificNameID" xlink:type="simple"><italic><tp:taxon-name><tp:taxon-name-part taxon-name-part-type="genus" reg="Leptobrachella">Leptobrachella</tp:taxon-name-part><tp:taxon-name-part taxon-name-part-type="species" reg="huynhi">huynhi</tp:taxon-name-part></tp:taxon-name></italic></named-content>; scientificName: <named-content xmlns:xlink="http://www.w3.org/1999/xlink" content-type="dwc:scientificName" xlink:type="simple"><italic><tp:taxon-name><tp:taxon-name-part taxon-name-part-type="genus" reg="Leptobrachella">Leptobrachella</tp:taxon-name-part><tp:taxon-name-part taxon-name-part-type="species" reg="huynhi">huynhi</tp:taxon-name-part></tp:taxon-name></italic></named-content>; class: <named-content xmlns:xlink="http://www.w3.org/1999/xlink" content-type="dwc:class" xlink:type="simple"><tp:taxon-name><tp:taxon-name-part taxon-name-part-type="class">Amphibia</tp:taxon-name-part></tp:taxon-name></named-content>; order: <named-content xmlns:xlink="http://www.w3.org/1999/xlink" content-type="dwc:order" xlink:type="simple"><tp:taxon-name><tp:taxon-name-part taxon-name-part-type="order">Anura</tp:taxon-name-part></tp:taxon-name></named-content>; family: <named-content xmlns:xlink="http://www.w3.org/1999/xlink" content-type="dwc:family" xlink:type="simple"><tp:taxon-name><tp:taxon-name-part taxon-name-part-type="family">Megophryidae</tp:taxon-name-part></tp:taxon-name></named-content>; genus: <named-content xmlns:xlink="http://www.w3.org/1999/xlink" content-type="dwc:genus" xlink:type="simple"><tp:taxon-name><tp:taxon-name-part taxon-name-part-type="genus">Leptobrachella</tp:taxon-name-part></tp:taxon-name></named-content>; specificEpithet: <named-content xmlns:xlink="http://www.w3.org/1999/xlink" content-type="dwc:specificEpithet" xlink:type="simple"><italic><tp:taxon-name><tp:taxon-name-part taxon-name-part-type="genus" reg="Leptobrachella"/><tp:taxon-name-part taxon-name-part-type="species" reg="huynhi">huynhi</tp:taxon-name-part></tp:taxon-name></italic></named-content>; <bold>Location:</bold> country: <named-content xmlns:xlink="http://www.w3.org/1999/xlink" content-type="dwc:country" xlink:type="simple">Vietnam</named-content>; countryCode: <named-content xmlns:xlink="http://www.w3.org/1999/xlink" content-type="dwc:countryCode" xlink:type="simple">VN</named-content>; stateProvince: <named-content xmlns:xlink="http://www.w3.org/1999/xlink" content-type="dwc:stateProvince" xlink:type="simple">Lai Chau</named-content>; locality: <named-content xmlns:xlink="http://www.w3.org/1999/xlink" content-type="dwc:locality" xlink:type="simple">Sin Ho District</named-content>; verbatimElevation: <named-content xmlns:xlink="http://www.w3.org/1999/xlink" content-type="dwc:verbatimElevation" xlink:type="simple">1630 m</named-content>; verbatimLatitude: <named-content xmlns:xlink="http://www.w3.org/1999/xlink" content-type="dwc:verbatimLatitude" xlink:type="simple">22°20'15.4"N</named-content>; verbatimLongitude: <named-content xmlns:xlink="http://www.w3.org/1999/xlink" content-type="dwc:verbatimLongitude" xlink:type="simple">103°14'32.6"E</named-content>; verbatimCoordinateSystem: <named-content xmlns:xlink="http://www.w3.org/1999/xlink" content-type="dwc:verbatimCoordinateSystem" xlink:type="simple">WGS84</named-content>; <bold>Event:</bold> eventDate: <named-content xmlns:xlink="http://www.w3.org/1999/xlink" content-type="dwc:eventDate" xlink:type="simple">July 13, 2016</named-content>; eventRemarks: <named-content xmlns:xlink="http://www.w3.org/1999/xlink" content-type="dwc:eventRemarks" xlink:type="simple">collected by T. T. Nguyen, H. T. Ninh, and C. V. Hoang</named-content>; <bold>Record Level:</bold> collectionCode: <named-content xmlns:xlink="http://www.w3.org/1999/xlink" content-type="dwc:collectionCode" xlink:type="simple"><tp:taxon-name><tp:taxon-name-part taxon-name-part-type="class">Amphibia</tp:taxon-name-part></tp:taxon-name></named-content>; basisOfRecord: <named-content xmlns:xlink="http://www.w3.org/1999/xlink" content-type="dwc:basisOfRecord" xlink:type="simple">PreservedSpecimen</named-content></p></list-item><list-item><p><bold>Type status:</bold> <named-content xmlns:xlink="http://www.w3.org/1999/xlink" content-type="dwc:typeStatus" xlink:type="simple">Paratype</named-content>. <bold>Occurrence:</bold> catalogNumber: <named-content xmlns:xlink="http://www.w3.org/1999/xlink" content-type="dwc:catalogNumber" xlink:type="simple">IEBR A.5214</named-content>; individualCount: <named-content xmlns:xlink="http://www.w3.org/1999/xlink" content-type="dwc:individualCount" xlink:type="simple">1</named-content>; sex: <named-content xmlns:xlink="http://www.w3.org/1999/xlink" content-type="dwc:sex" xlink:type="simple">female</named-content>; lifeStage: <named-content xmlns:xlink="http://www.w3.org/1999/xlink" content-type="dwc:lifeStage" xlink:type="simple">adult</named-content>; occurrenceID: <named-content xmlns:xlink="http://www.w3.org/1999/xlink" content-type="dwc:occurrenceID" xlink:type="simple">0C7AD5AD-FC31-538D-B0AC-8D2A6E35637D</named-content>; <bold>Taxon:</bold> scientificNameID: <named-content xmlns:xlink="http://www.w3.org/1999/xlink" content-type="dwc:scientificNameID" xlink:type="simple"><italic><tp:taxon-name><tp:taxon-name-part taxon-name-part-type="genus" reg="Leptobrachella">Leptobrachella</tp:taxon-name-part><tp:taxon-name-part taxon-name-part-type="species" reg="huynhi">huynhi</tp:taxon-name-part></tp:taxon-name></italic></named-content>; scientificName: <named-content xmlns:xlink="http://www.w3.org/1999/xlink" content-type="dwc:scientificName" xlink:type="simple"><italic><tp:taxon-name><tp:taxon-name-part taxon-name-part-type="genus" reg="Leptobrachella">Leptobrachella</tp:taxon-name-part><tp:taxon-name-part taxon-name-part-type="species" reg="huynhi">huynhi</tp:taxon-name-part></tp:taxon-name></italic></named-content>; class: <named-content xmlns:xlink="http://www.w3.org/1999/xlink" content-type="dwc:class" xlink:type="simple"><tp:taxon-name><tp:taxon-name-part taxon-name-part-type="class">Amphibia</tp:taxon-name-part></tp:taxon-name></named-content>; order: <named-content xmlns:xlink="http://www.w3.org/1999/xlink" content-type="dwc:order" xlink:type="simple"><tp:taxon-name><tp:taxon-name-part taxon-name-part-type="order">Anura</tp:taxon-name-part></tp:taxon-name></named-content>; family: <named-content xmlns:xlink="http://www.w3.org/1999/xlink" content-type="dwc:family" xlink:type="simple"><tp:taxon-name><tp:taxon-name-part taxon-name-part-type="family">Megophryidae</tp:taxon-name-part></tp:taxon-name></named-content>; genus: <named-content xmlns:xlink="http://www.w3.org/1999/xlink" content-type="dwc:genus" xlink:type="simple"><tp:taxon-name><tp:taxon-name-part taxon-name-part-type="genus">Leptobrachella</tp:taxon-name-part></tp:taxon-name></named-content>; specificEpithet: <named-content xmlns:xlink="http://www.w3.org/1999/xlink" content-type="dwc:specificEpithet" xlink:type="simple"><italic><tp:taxon-name><tp:taxon-name-part taxon-name-part-type="genus" reg="Leptobrachella"/><tp:taxon-name-part taxon-name-part-type="species" reg="huynhi">huynhi</tp:taxon-name-part></tp:taxon-name></italic></named-content>; <bold>Location:</bold> country: <named-content xmlns:xlink="http://www.w3.org/1999/xlink" content-type="dwc:country" xlink:type="simple">Vietnam</named-content>; countryCode: <named-content xmlns:xlink="http://www.w3.org/1999/xlink" content-type="dwc:countryCode" xlink:type="simple">VN</named-content>; stateProvince: <named-content xmlns:xlink="http://www.w3.org/1999/xlink" content-type="dwc:stateProvince" xlink:type="simple">Lai Chau</named-content>; locality: <named-content xmlns:xlink="http://www.w3.org/1999/xlink" content-type="dwc:locality" xlink:type="simple">Sin Ho District</named-content>; verbatimElevation: <named-content xmlns:xlink="http://www.w3.org/1999/xlink" content-type="dwc:verbatimElevation" xlink:type="simple">1630 m</named-content>; verbatimLatitude: <named-content xmlns:xlink="http://www.w3.org/1999/xlink" content-type="dwc:verbatimLatitude" xlink:type="simple">22°20'15.4"N</named-content>; verbatimLongitude: <named-content xmlns:xlink="http://www.w3.org/1999/xlink" content-type="dwc:verbatimLongitude" xlink:type="simple">103°14'32.6"E</named-content>; verbatimCoordinateSystem: <named-content xmlns:xlink="http://www.w3.org/1999/xlink" content-type="dwc:verbatimCoordinateSystem" xlink:type="simple">WGS84</named-content>; <bold>Event:</bold> eventDate: <named-content xmlns:xlink="http://www.w3.org/1999/xlink" content-type="dwc:eventDate" xlink:type="simple">July 13, 2016</named-content>; eventRemarks: <named-content xmlns:xlink="http://www.w3.org/1999/xlink" content-type="dwc:eventRemarks" xlink:type="simple">collected by T. T. Nguyen, H. T. Ninh, and C. V. Hoang</named-content>; <bold>Record Level:</bold> collectionCode: <named-content xmlns:xlink="http://www.w3.org/1999/xlink" content-type="dwc:collectionCode" xlink:type="simple"><tp:taxon-name><tp:taxon-name-part taxon-name-part-type="class">Amphibia</tp:taxon-name-part></tp:taxon-name></named-content>; basisOfRecord: <named-content xmlns:xlink="http://www.w3.org/1999/xlink" content-type="dwc:basisOfRecord" xlink:type="simple">PreservedSpecimen</named-content></p></list-item><list-item><p><bold>Type status:</bold> <named-content xmlns:xlink="http://www.w3.org/1999/xlink" content-type="dwc:typeStatus" xlink:type="simple">Paratype</named-content>. <bold>Occurrence:</bold> catalogNumber: <named-content xmlns:xlink="http://www.w3.org/1999/xlink" content-type="dwc:catalogNumber" xlink:type="simple">IEBR A.5215</named-content>; individualCount: <named-content xmlns:xlink="http://www.w3.org/1999/xlink" content-type="dwc:individualCount" xlink:type="simple">1</named-content>; sex: <named-content xmlns:xlink="http://www.w3.org/1999/xlink" content-type="dwc:sex" xlink:type="simple">female</named-content>; lifeStage: <named-content xmlns:xlink="http://www.w3.org/1999/xlink" content-type="dwc:lifeStage" xlink:type="simple">adult</named-content>; occurrenceID: <named-content xmlns:xlink="http://www.w3.org/1999/xlink" content-type="dwc:occurrenceID" xlink:type="simple">CCA446DE-880F-563F-B041-75B83DF3DC56</named-content>; <bold>Taxon:</bold> scientificNameID: <named-content xmlns:xlink="http://www.w3.org/1999/xlink" content-type="dwc:scientificNameID" xlink:type="simple"><italic><tp:taxon-name><tp:taxon-name-part taxon-name-part-type="genus" reg="Leptobrachella">Leptobrachella</tp:taxon-name-part><tp:taxon-name-part taxon-name-part-type="species" reg="huynhi">huynhi</tp:taxon-name-part></tp:taxon-name></italic></named-content>; scientificName: <named-content xmlns:xlink="http://www.w3.org/1999/xlink" content-type="dwc:scientificName" xlink:type="simple"><italic><tp:taxon-name><tp:taxon-name-part taxon-name-part-type="genus" reg="Leptobrachella">Leptobrachella</tp:taxon-name-part><tp:taxon-name-part taxon-name-part-type="species" reg="huynhi">huynhi</tp:taxon-name-part></tp:taxon-name></italic></named-content>; class: <named-content xmlns:xlink="http://www.w3.org/1999/xlink" content-type="dwc:class" xlink:type="simple"><tp:taxon-name><tp:taxon-name-part taxon-name-part-type="class">Amphibia</tp:taxon-name-part></tp:taxon-name></named-content>; order: <named-content xmlns:xlink="http://www.w3.org/1999/xlink" content-type="dwc:order" xlink:type="simple"><tp:taxon-name><tp:taxon-name-part taxon-name-part-type="order">Anura</tp:taxon-name-part></tp:taxon-name></named-content>; family: <named-content xmlns:xlink="http://www.w3.org/1999/xlink" content-type="dwc:family" xlink:type="simple"><tp:taxon-name><tp:taxon-name-part taxon-name-part-type="family">Megophryidae</tp:taxon-name-part></tp:taxon-name></named-content>; genus: <named-content xmlns:xlink="http://www.w3.org/1999/xlink" content-type="dwc:genus" xlink:type="simple"><tp:taxon-name><tp:taxon-name-part taxon-name-part-type="genus">Leptobrachella</tp:taxon-name-part></tp:taxon-name></named-content>; specificEpithet: <named-content xmlns:xlink="http://www.w3.org/1999/xlink" content-type="dwc:specificEpithet" xlink:type="simple"><italic><tp:taxon-name><tp:taxon-name-part taxon-name-part-type="genus" reg="Leptobrachella"/><tp:taxon-name-part taxon-name-part-type="species" reg="huynhi">huynhi</tp:taxon-name-part></tp:taxon-name></italic></named-content>; <bold>Location:</bold> country: <named-content xmlns:xlink="http://www.w3.org/1999/xlink" content-type="dwc:country" xlink:type="simple">Vietnam</named-content>; countryCode: <named-content xmlns:xlink="http://www.w3.org/1999/xlink" content-type="dwc:countryCode" xlink:type="simple">VN</named-content>; stateProvince: <named-content xmlns:xlink="http://www.w3.org/1999/xlink" content-type="dwc:stateProvince" xlink:type="simple">Lai Chau</named-content>; locality: <named-content xmlns:xlink="http://www.w3.org/1999/xlink" content-type="dwc:locality" xlink:type="simple">Sin Ho District</named-content>; verbatimElevation: <named-content xmlns:xlink="http://www.w3.org/1999/xlink" content-type="dwc:verbatimElevation" xlink:type="simple">1630 m</named-content>; verbatimLatitude: <named-content xmlns:xlink="http://www.w3.org/1999/xlink" content-type="dwc:verbatimLatitude" xlink:type="simple">22°20'15.4"N</named-content>; verbatimLongitude: <named-content xmlns:xlink="http://www.w3.org/1999/xlink" content-type="dwc:verbatimLongitude" xlink:type="simple">103°14'32.6"E</named-content>; verbatimCoordinateSystem: <named-content xmlns:xlink="http://www.w3.org/1999/xlink" content-type="dwc:verbatimCoordinateSystem" xlink:type="simple">WGS84</named-content>; <bold>Event:</bold> eventDate: <named-content xmlns:xlink="http://www.w3.org/1999/xlink" content-type="dwc:eventDate" xlink:type="simple">July 13, 2016</named-content>; eventRemarks: <named-content xmlns:xlink="http://www.w3.org/1999/xlink" content-type="dwc:eventRemarks" xlink:type="simple">collected by T. T. Nguyen, H. T. Ninh, and C. V. Hoang</named-content>; <bold>Record Level:</bold> collectionCode: <named-content xmlns:xlink="http://www.w3.org/1999/xlink" content-type="dwc:collectionCode" xlink:type="simple"><tp:taxon-name><tp:taxon-name-part taxon-name-part-type="class">Amphibia</tp:taxon-name-part></tp:taxon-name></named-content>; basisOfRecord: <named-content xmlns:xlink="http://www.w3.org/1999/xlink" content-type="dwc:basisOfRecord" xlink:type="simple">PreservedSpecimen</named-content></p></list-item><list-item><p><bold>Type status:</bold> <named-content xmlns:xlink="http://www.w3.org/1999/xlink" content-type="dwc:typeStatus" xlink:type="simple">Paratype</named-content>. <bold>Occurrence:</bold> catalogNumber: <named-content xmlns:xlink="http://www.w3.org/1999/xlink" content-type="dwc:catalogNumber" xlink:type="simple">IEBR A.5216</named-content>; individualCount: <named-content xmlns:xlink="http://www.w3.org/1999/xlink" content-type="dwc:individualCount" xlink:type="simple">1</named-content>; sex: <named-content xmlns:xlink="http://www.w3.org/1999/xlink" content-type="dwc:sex" xlink:type="simple">female</named-content>; lifeStage: <named-content xmlns:xlink="http://www.w3.org/1999/xlink" content-type="dwc:lifeStage" xlink:type="simple">adult</named-content>; occurrenceID: <named-content xmlns:xlink="http://www.w3.org/1999/xlink" content-type="dwc:occurrenceID" xlink:type="simple">E3AA48BF-E1CF-5EA0-853D-8A8090B9706C</named-content>; <bold>Taxon:</bold> scientificNameID: <named-content xmlns:xlink="http://www.w3.org/1999/xlink" content-type="dwc:scientificNameID" xlink:type="simple"><italic><tp:taxon-name><tp:taxon-name-part taxon-name-part-type="genus" reg="Leptobrachella">Leptobrachella</tp:taxon-name-part><tp:taxon-name-part taxon-name-part-type="species" reg="huynhi">huynhi</tp:taxon-name-part></tp:taxon-name></italic></named-content>; scientificName: <named-content xmlns:xlink="http://www.w3.org/1999/xlink" content-type="dwc:scientificName" xlink:type="simple"><italic><tp:taxon-name><tp:taxon-name-part taxon-name-part-type="genus" reg="Leptobrachella">Leptobrachella</tp:taxon-name-part><tp:taxon-name-part taxon-name-part-type="species" reg="huynhi">huynhi</tp:taxon-name-part></tp:taxon-name></italic></named-content>; class: <named-content xmlns:xlink="http://www.w3.org/1999/xlink" content-type="dwc:class" xlink:type="simple"><tp:taxon-name><tp:taxon-name-part taxon-name-part-type="class">Amphibia</tp:taxon-name-part></tp:taxon-name></named-content>; order: <named-content xmlns:xlink="http://www.w3.org/1999/xlink" content-type="dwc:order" xlink:type="simple"><tp:taxon-name><tp:taxon-name-part taxon-name-part-type="order">Anura</tp:taxon-name-part></tp:taxon-name></named-content>; family: <named-content xmlns:xlink="http://www.w3.org/1999/xlink" content-type="dwc:family" xlink:type="simple"><tp:taxon-name><tp:taxon-name-part taxon-name-part-type="family">Megophryidae</tp:taxon-name-part></tp:taxon-name></named-content>; genus: <named-content xmlns:xlink="http://www.w3.org/1999/xlink" content-type="dwc:genus" xlink:type="simple"><tp:taxon-name><tp:taxon-name-part taxon-name-part-type="genus">Leptobrachella</tp:taxon-name-part></tp:taxon-name></named-content>; specificEpithet: <named-content xmlns:xlink="http://www.w3.org/1999/xlink" content-type="dwc:specificEpithet" xlink:type="simple"><italic><tp:taxon-name><tp:taxon-name-part taxon-name-part-type="genus" reg="Leptobrachella"/><tp:taxon-name-part taxon-name-part-type="species" reg="huynhi">huynhi</tp:taxon-name-part></tp:taxon-name></italic></named-content>; <bold>Location:</bold> country: <named-content xmlns:xlink="http://www.w3.org/1999/xlink" content-type="dwc:country" xlink:type="simple">Vietnam</named-content>; countryCode: <named-content xmlns:xlink="http://www.w3.org/1999/xlink" content-type="dwc:countryCode" xlink:type="simple">VN</named-content>; stateProvince: <named-content xmlns:xlink="http://www.w3.org/1999/xlink" content-type="dwc:stateProvince" xlink:type="simple">Lai Chau</named-content>; locality: <named-content xmlns:xlink="http://www.w3.org/1999/xlink" content-type="dwc:locality" xlink:type="simple">Sin Ho District</named-content>; verbatimElevation: <named-content xmlns:xlink="http://www.w3.org/1999/xlink" content-type="dwc:verbatimElevation" xlink:type="simple">1630 m</named-content>; verbatimLatitude: <named-content xmlns:xlink="http://www.w3.org/1999/xlink" content-type="dwc:verbatimLatitude" xlink:type="simple">22°20'15.4"N</named-content>; verbatimLongitude: <named-content xmlns:xlink="http://www.w3.org/1999/xlink" content-type="dwc:verbatimLongitude" xlink:type="simple">103°14'32.6"E</named-content>; verbatimCoordinateSystem: <named-content xmlns:xlink="http://www.w3.org/1999/xlink" content-type="dwc:verbatimCoordinateSystem" xlink:type="simple">WGS84</named-content>; <bold>Event:</bold> eventDate: <named-content xmlns:xlink="http://www.w3.org/1999/xlink" content-type="dwc:eventDate" xlink:type="simple">June 10, 2024</named-content>; eventRemarks: <named-content xmlns:xlink="http://www.w3.org/1999/xlink" content-type="dwc:eventRemarks" xlink:type="simple">collected by C. V. Hoang, C. T. Pham, T. Q. Phan, and Q. H. Do</named-content>; <bold>Record Level:</bold> collectionCode: <named-content xmlns:xlink="http://www.w3.org/1999/xlink" content-type="dwc:collectionCode" xlink:type="simple"><tp:taxon-name><tp:taxon-name-part taxon-name-part-type="class">Amphibia</tp:taxon-name-part></tp:taxon-name></named-content>; basisOfRecord: <named-content xmlns:xlink="http://www.w3.org/1999/xlink" content-type="dwc:basisOfRecord" xlink:type="simple">PreservedSpecimen</named-content></p></list-item></list></tp:treatment-sec><tp:treatment-sec sec-type="Description"><title>Description</title><p><bold>Description of holotype</bold>: Habitus stocky, size medium (SVL 37.8 mm), head longer than wide (HL/HW 1.04); snout slightly projecting beyond margin of lower jaw, obtusely pointed in dorsal view; nostril round, located closer to snout tip than to eye (NS/EN 0.73); canthus rostralis distinct; loreal region sloping; eye diameter shorter than snout length (ED/SNT 0.96); pupil vertical; tympanum distinct, round, tympanum diameter smaller than eye diameter (TD/ED 0.53); slightly concave, tympanic rim not elevated to skin of temporal region; pineal ocellus absent; vomerine teeth absent; tongue large, broad, slightly concave at tip; supratympanic ridge slightly rough with few small nodules; supratympanic fold forming a distinct ridge, running from posterior corner of eye towards supra-axillary gland (Fig. <xref ref-type="fig" rid="F12008910">2</xref>).</p><p>Fore-limbs slender; finger tips round, slightly broader than phalange width; finger webbing absent, lateral fringes narrow; relative finger lengths: II &lt; I &lt; IV &lt; III; nuptial pad absent; subarticular tubercles absent, replaced by distinct dermal ridges; a large, round inner palmar tubercle, distinctly separated from small, laterally compressed outer palmar tubercle (Fig. <xref ref-type="fig" rid="F12008912">3</xref>).</p><p>Hind-limbs slender, tibia length approximately half of snout-vent length (TIB/SVL 0.49). Tips of toes round, broader than phalange width; relative toe lengths: I &lt;II &lt; V &lt; III &lt; IV; interdigital toe webbing absent; toes with narrow lateral fringes; subarticular tubercles absent, replaced by distinct dermal ridges; inner metatarsal tubercle small, oval, pronounced, outer metatarsal tubercle absent (Fig. <xref ref-type="fig" rid="F12008912">3</xref>).</p><p>Skin texture in life. Skin on entire dorsum shagreened with low, round tubercles of irregular sizes, alternately arranged and scattered, tubercles becoming smaller towards venter; ventral skin smooth; pectoral gland oval, 1.6 mm in diameter; supra-axillary gland raised, oval, 0.6 mm in diameter; femoral glands round, smaller than pectoral gland (~ 0.8 mm in diameter), located on posteroventral surfaces of thighs, closer to knee than to vent; ventrolateral glands present, dorsolaterally compressed, forming an incomplete line (Fig. <xref ref-type="fig" rid="F12008910">2</xref>).</p><p>Colour in life. Dorsum grey-brown with indistinct dark brown markings, flank and heel light-brown with some dark flecks; inter-orbital region with a stacking double Y-shaped marking, anterior part stretched to two upper lips, posterior part stretched towards the area between axillae; marbling between axillae and inguinal region; tympanum with brown colour that blends well with the surrounding region, a dark brown stripe below supratympanic ridge, running from posterior corner of eye towards supra-axillary gland; supra-axillary region light-brown; dorsal surface of limbs, fingers and toes with diffuse, transverse dark brown bars, interwoven by brown bars; centre of belly creamy-white, outer edges of belly brown with small whitish spots; ventral surface of the chin, thighs, arms and tibiotarsus brown with small whitish spots; femoral, pectoral and dorsolateral glands creamy-white; iris copper (Fig. <xref ref-type="fig" rid="F12008910">2</xref>).</p><p>Colour in preservative. Dorsal surface grey; markings dark-grey, edged in white-grey; dorsal surface of limbs, fingers and toes with diffuse, transverse dark-grey bars, interwoven by beige bars; centre of belly, throat and chest cream; chin, thighs, arms, tibiotarsus and outer edges of belly, throat and chest beige with small cream spots; cream pectoral glands became indistinct in preservative (Fig. <xref ref-type="fig" rid="F12008912">3</xref>).</p></tp:treatment-sec><tp:treatment-sec sec-type="Diagnosis"><title>Diagnosis</title><p><italic><tp:taxon-name><tp:taxon-name-part taxon-name-part-type="genus" reg="Leptobrachella">Leptobrachella</tp:taxon-name-part><tp:taxon-name-part taxon-name-part-type="species" reg="huynhi">huynhi</tp:taxon-name-part></tp:taxon-name></italic> sp. nov. is distinguished from its congeners by a combination of the following morphological characteristics: Size medium (SVL 37.8–40.2 mm, n = 4 adult females); head longer than wide; tympanum distinct; skin on entire dorsum shagreened; toes without interdigital webbing and with narrow lateral fringes; supratympanic ridge slightly rough with few nodules; dorsum grey-brown with indistinct dark brown markings; interorbital region with a stacking double Y-shaped marking; centre of belly creamy-white, outer edges of belly brown with small whitish spots; iris copper. In addition, the new species is genetically distinct from other species in the genus with uncorrected genetic distances ≥ 3.62% (mitochondrial gene 16S rRNA).</p></tp:treatment-sec><tp:treatment-sec sec-type="Etymology"><title>Etymology</title><p>The new species is named after Prof. Dr. Huynh Huy Dang, Chairman of the Zoological Society of Vietnam, to honour his great contributions to the vertebrate fauna of Vietnam. We recommend “Huynh’s Leaf-litter Frog” as the common English name and “Cóc mày huỳnh” as the Vietnamese name.</p></tp:treatment-sec><tp:treatment-sec sec-type="Distribution"><title>Distribution</title><p><italic><tp:taxon-name><tp:taxon-name-part taxon-name-part-type="genus" reg="Leptobrachella">Leptobrachella</tp:taxon-name-part><tp:taxon-name-part taxon-name-part-type="species" reg="huynhi">huynhi</tp:taxon-name-part></tp:taxon-name></italic> sp. nov. is currently known from Sin Ho District, Lai Chau Province, Vietnam (Fig. <xref ref-type="fig" rid="F12012529">1</xref>).</p></tp:treatment-sec><tp:treatment-sec sec-type="Ecology"><title>Ecology</title><p>Specimens of the new species were found in small streams at elevations ~ 1630 m a.s.l. in evergreen forest nearby Sin Ho Town and intercity road DT128 (Fig. <xref ref-type="fig" rid="F12008916">4</xref>). <italic><tp:taxon-name><tp:taxon-name-part taxon-name-part-type="genus" reg="Leptobrachella">Leptobrachella</tp:taxon-name-part><tp:taxon-name-part taxon-name-part-type="species" reg="huynhi">huynhi</tp:taxon-name-part></tp:taxon-name></italic> sp. nov. occurs sympatrically with <italic><tp:taxon-name><tp:taxon-name-part taxon-name-part-type="genus" reg="Leptobrachella">L.</tp:taxon-name-part><tp:taxon-name-part taxon-name-part-type="species" reg="ventripunctata">ventripunctata</tp:taxon-name-part></tp:taxon-name></italic>.</p></tp:treatment-sec><tp:treatment-sec sec-type="Notes"><title>Notes</title><sec sec-type="Variation"><title>Variation</title><p>Type specimens vary in body size and colour pattern in life (Table <xref ref-type="table" rid="T12008922">1</xref>, Figs <xref ref-type="fig" rid="F12008910">2</xref>, <xref ref-type="fig" rid="F12008912">3</xref>). Glands around cloacal opening vary in size and number. In preservative, dorsal skin texture varies from finely tuberculate to almost smooth.</p></sec></tp:treatment-sec><tp:treatment-sec sec-type="Comparisons"><title>Comparisons</title><p>Comparative morphological data of <italic><tp:taxon-name><tp:taxon-name-part taxon-name-part-type="genus" reg="Leptobrachella">Leptobrachella</tp:taxon-name-part><tp:taxon-name-part taxon-name-part-type="species" reg="huynhi">huynhi</tp:taxon-name-part></tp:taxon-name></italic> sp. nov. and 79 recognised <italic><tp:taxon-name><tp:taxon-name-part taxon-name-part-type="genus" reg="Leptobrachella">Leptobrachella</tp:taxon-name-part></tp:taxon-name></italic> species occurring north of the Isthmus of Kra are listed in Suppl. material <xref ref-type="supplementary-material" rid="S12009406">2</xref>.</p><p>In the phylogenetic tree (Fig. <xref ref-type="fig" rid="F12200316">5</xref>), <italic><tp:taxon-name><tp:taxon-name-part taxon-name-part-type="genus" reg="Leptobrachella">Leptobrachella</tp:taxon-name-part><tp:taxon-name-part taxon-name-part-type="species" reg="huynhi">huynhi</tp:taxon-name-part></tp:taxon-name></italic> sp. nov. is a sister taxon to <italic><tp:taxon-name><tp:taxon-name-part taxon-name-part-type="genus" reg="Leptebrachella">L.</tp:taxon-name-part><tp:taxon-name-part taxon-name-part-type="species" reg="shiwandashanensis">shiwandashanensis</tp:taxon-name-part></tp:taxon-name></italic>, <italic><tp:taxon-name><tp:taxon-name-part taxon-name-part-type="genus" reg="Leptobrachella">L.</tp:taxon-name-part><tp:taxon-name-part taxon-name-part-type="species" reg="wuhuangmontis">wuhuangmontis</tp:taxon-name-part></tp:taxon-name></italic>, <italic><tp:taxon-name><tp:taxon-name-part taxon-name-part-type="genus" reg="Leptobrachella">L.</tp:taxon-name-part><tp:taxon-name-part taxon-name-part-type="species" reg="shangsiensis">shangsiensis</tp:taxon-name-part></tp:taxon-name></italic>, <italic><tp:taxon-name><tp:taxon-name-part taxon-name-part-type="genus" reg="Leptobrachella">L.</tp:taxon-name-part><tp:taxon-name-part taxon-name-part-type="species" reg="pluvialis">pluvialis</tp:taxon-name-part></tp:taxon-name></italic>, <italic><tp:taxon-name><tp:taxon-name-part taxon-name-part-type="genus" reg="Leptobrachella">L.</tp:taxon-name-part><tp:taxon-name-part taxon-name-part-type="species" reg="minima">minima</tp:taxon-name-part></tp:taxon-name></italic>, <italic><tp:taxon-name><tp:taxon-name-part taxon-name-part-type="genus" reg="Leptobrachella">L.</tp:taxon-name-part><tp:taxon-name-part taxon-name-part-type="species" reg="ventripunctata">ventripunctata</tp:taxon-name-part></tp:taxon-name></italic>, <italic><tp:taxon-name><tp:taxon-name-part taxon-name-part-type="genus" reg="Leptobrachella">L.</tp:taxon-name-part><tp:taxon-name-part taxon-name-part-type="species" reg="aerea">aerea</tp:taxon-name-part></tp:taxon-name></italic>, <italic><tp:taxon-name><tp:taxon-name-part taxon-name-part-type="genus" reg="Leptobrachella">L.</tp:taxon-name-part><tp:taxon-name-part taxon-name-part-type="species" reg="feii">feii</tp:taxon-name-part></tp:taxon-name></italic>, <italic><tp:taxon-name><tp:taxon-name-part taxon-name-part-type="genus" reg="Leptobrachella">L.</tp:taxon-name-part><tp:taxon-name-part taxon-name-part-type="species" reg="aspera">aspera</tp:taxon-name-part></tp:taxon-name></italic>, <italic><tp:taxon-name><tp:taxon-name-part taxon-name-part-type="genus" reg="Leptobrachella">L.</tp:taxon-name-part><tp:taxon-name-part taxon-name-part-type="species" reg="damingshanensis">damingshanensis</tp:taxon-name-part></tp:taxon-name></italic>, <italic><tp:taxon-name><tp:taxon-name-part taxon-name-part-type="genus" reg="Leptobrachella">L.</tp:taxon-name-part><tp:taxon-name-part taxon-name-part-type="species" reg="nahangensis">nahangensis</tp:taxon-name-part></tp:taxon-name></italic>, <italic><tp:taxon-name><tp:taxon-name-part taxon-name-part-type="genus" reg="Leptobrachella">L.</tp:taxon-name-part><tp:taxon-name-part taxon-name-part-type="species" reg="nyx">nyx</tp:taxon-name-part></tp:taxon-name></italic> and <italic><tp:taxon-name><tp:taxon-name-part taxon-name-part-type="genus" reg="Leptobrachella">L.</tp:taxon-name-part><tp:taxon-name-part taxon-name-part-type="species" reg="phiadenensis">phiadenensis</tp:taxon-name-part></tp:taxon-name></italic> with a high support value (0.94 in BI, 85 in ML) and the new species can be distinguished from them by genetic divergences of at least 3.62% (Suppl. material <xref ref-type="supplementary-material" rid="S12009407">3</xref>).</p><p>Morphologically, the new species differs from <italic><tp:taxon-name><tp:taxon-name-part taxon-name-part-type="genus" reg="Leptebrachella">L.</tp:taxon-name-part><tp:taxon-name-part taxon-name-part-type="species" reg="shiwandashanensis">shiwandashanensis</tp:taxon-name-part></tp:taxon-name></italic> by having a larger body size in females (SVL 37.8–40.2 mm vs. 32.3–35.9 mm in <italic><tp:taxon-name><tp:taxon-name-part taxon-name-part-type="genus" reg="Leptebrachella">L.</tp:taxon-name-part><tp:taxon-name-part taxon-name-part-type="species" reg="shiwandashanensis">shiwandashanensis</tp:taxon-name-part></tp:taxon-name></italic>), toes with narrow lateral fringes (vs. absent in <italic><tp:taxon-name><tp:taxon-name-part taxon-name-part-type="genus" reg="Leptebrachella">L.</tp:taxon-name-part><tp:taxon-name-part taxon-name-part-type="species" reg="shiwandashanensis">shiwandashanensis</tp:taxon-name-part></tp:taxon-name></italic>), head longer than wide (HL/HW 1.05 vs. 0.95 in <italic><tp:taxon-name><tp:taxon-name-part taxon-name-part-type="genus" reg="Leptebrachella">L.</tp:taxon-name-part><tp:taxon-name-part taxon-name-part-type="species" reg="shiwandashanensis">shiwandashanensis</tp:taxon-name-part></tp:taxon-name></italic>), a greater ratio of HL/SVL (0.39 vs. 0.32 in <italic><tp:taxon-name><tp:taxon-name-part taxon-name-part-type="genus" reg="Leptebrachella">L.</tp:taxon-name-part><tp:taxon-name-part taxon-name-part-type="species" reg="shiwandashanensis">shiwandashanensis</tp:taxon-name-part></tp:taxon-name></italic>), a greater ratio of TIB/SVL (0.49 vs. 0.43 in <italic><tp:taxon-name><tp:taxon-name-part taxon-name-part-type="genus" reg="Leptebrachella">L.</tp:taxon-name-part><tp:taxon-name-part taxon-name-part-type="species" reg="shiwandashanensis">shiwandashanensis</tp:taxon-name-part></tp:taxon-name></italic>), tympanum diameter larger than half of eye diameter (TD/ED 0.61 vs. 0.49 in <italic><tp:taxon-name><tp:taxon-name-part taxon-name-part-type="genus" reg="Leptebrachella">L.</tp:taxon-name-part><tp:taxon-name-part taxon-name-part-type="species" reg="shiwandashanensis">shiwandashanensis</tp:taxon-name-part></tp:taxon-name></italic>) and iris copper (vs. iris bicoloured: upper half brownish-red and silver in the lower half in <italic><tp:taxon-name><tp:taxon-name-part taxon-name-part-type="genus" reg="Leptebrachella">L.</tp:taxon-name-part><tp:taxon-name-part taxon-name-part-type="species" reg="shiwandashanensis">shiwandashanensis</tp:taxon-name-part></tp:taxon-name></italic>) (<xref ref-type="bibr" rid="B12011290">Chen et al. 2021</xref>, <xref ref-type="bibr" rid="B12008840">Lo et al. 2022</xref>); from <italic><tp:taxon-name><tp:taxon-name-part taxon-name-part-type="genus" reg="Leptobrachella">L.</tp:taxon-name-part><tp:taxon-name-part taxon-name-part-type="species" reg="wuhuangmontis">wuhuangmontis</tp:taxon-name-part></tp:taxon-name></italic> by having a larger body size in females (SVL 37.8–40.2 mm vs. 33.0–36.0 mm in <italic><tp:taxon-name><tp:taxon-name-part taxon-name-part-type="genus" reg="Leptobrachella">L.</tp:taxon-name-part><tp:taxon-name-part taxon-name-part-type="species" reg="wuhuangmontis">wuhuangmontis</tp:taxon-name-part></tp:taxon-name></italic>), dorsal skin shagreened with low, round tubercles (vs. rough, scattered with dense conical tubercles in <italic><tp:taxon-name><tp:taxon-name-part taxon-name-part-type="genus" reg="Leptobrachella">L.</tp:taxon-name-part><tp:taxon-name-part taxon-name-part-type="species" reg="wuhuangmontis">wuhuangmontis</tp:taxon-name-part></tp:taxon-name></italic>), centre of belly creamy-white, outer edges of belly brown with small whitish spots (vs. belly greyish-white mixed by tiny white and black dots in <italic><tp:taxon-name><tp:taxon-name-part taxon-name-part-type="genus" reg="Leptobrachella">L.</tp:taxon-name-part><tp:taxon-name-part taxon-name-part-type="species" reg="wuhuangmontis">wuhuangmontis</tp:taxon-name-part></tp:taxon-name></italic>), a greater ratio of HL/SVL (0.39 vs. 0.36 in <italic><tp:taxon-name><tp:taxon-name-part taxon-name-part-type="genus" reg="Leptobrachella">L.</tp:taxon-name-part><tp:taxon-name-part taxon-name-part-type="species" reg="wuhuangmontis">wuhuangmontis</tp:taxon-name-part></tp:taxon-name></italic>), a greater ratio of TIB/SVL (0.49 vs. 0.45 in <italic><tp:taxon-name><tp:taxon-name-part taxon-name-part-type="genus" reg="Leptobrachella">L.</tp:taxon-name-part><tp:taxon-name-part taxon-name-part-type="species" reg="wuhuangmontis">wuhuangmontis</tp:taxon-name-part></tp:taxon-name></italic>) and iris copper (vs. iris bicoloured: coppery yellow on upper half and silver on lower half in <italic><tp:taxon-name><tp:taxon-name-part taxon-name-part-type="genus" reg="Leptobrachella">L.</tp:taxon-name-part><tp:taxon-name-part taxon-name-part-type="species" reg="wuhuangmontis">wuhuangmontis</tp:taxon-name-part></tp:taxon-name></italic>) (<xref ref-type="bibr" rid="B12008779">Wang et al. 2018</xref>); from <italic><tp:taxon-name><tp:taxon-name-part taxon-name-part-type="genus" reg="Leptobrachella">L.</tp:taxon-name-part><tp:taxon-name-part taxon-name-part-type="species" reg="shangsiensis">shangsiensis</tp:taxon-name-part></tp:taxon-name></italic> by having a larger body size in females (SVL 37.8–40.2 mm vs. 30.8–35.9 mm in <italic><tp:taxon-name><tp:taxon-name-part taxon-name-part-type="genus" reg="Leptobrachella">L.</tp:taxon-name-part><tp:taxon-name-part taxon-name-part-type="species" reg="shangsiensis">shangsiensis</tp:taxon-name-part></tp:taxon-name></italic>), dorsal skin with low, round tubercles (vs. mostly smooth with numerous tiny tubercles in <italic><tp:taxon-name><tp:taxon-name-part taxon-name-part-type="genus" reg="Leptobrachella">L.</tp:taxon-name-part><tp:taxon-name-part taxon-name-part-type="species" reg="shangsiensis">shangsiensis</tp:taxon-name-part></tp:taxon-name></italic>), centre of belly creamy-white, outer edges of belly brown with small whitish spots (vs. yellowish-creamy-white in <italic><tp:taxon-name><tp:taxon-name-part taxon-name-part-type="genus" reg="Leptobrachella">L.</tp:taxon-name-part><tp:taxon-name-part taxon-name-part-type="species" reg="shangsiensis">shangsiensis</tp:taxon-name-part></tp:taxon-name></italic>), head longer than wide (HL/HW 1.05 vs. 0.92 in <italic><tp:taxon-name><tp:taxon-name-part taxon-name-part-type="genus" reg="Leptobrachella">L.</tp:taxon-name-part><tp:taxon-name-part taxon-name-part-type="species" reg="shangsiensis">shangsiensis</tp:taxon-name-part></tp:taxon-name></italic>), a greater ratio of HL/SVL (0.39 vs. 0.31 in <italic><tp:taxon-name><tp:taxon-name-part taxon-name-part-type="genus" reg="Leptobrachella">L.</tp:taxon-name-part><tp:taxon-name-part taxon-name-part-type="species" reg="shangsiensis">shangsiensis</tp:taxon-name-part></tp:taxon-name></italic>) , a greater ratio of TIB/SVL (0.49 vs. 0.47 in <italic><tp:taxon-name><tp:taxon-name-part taxon-name-part-type="genus" reg="Leptobrachella">L.</tp:taxon-name-part><tp:taxon-name-part taxon-name-part-type="species" reg="shangsiensis">shangsiensis</tp:taxon-name-part></tp:taxon-name></italic>), tympanum diameter larger than half of eye diameter (TD/ED 0.61 vs. 0.50 in <italic><tp:taxon-name><tp:taxon-name-part taxon-name-part-type="genus" reg="Leptobrachella">L.</tp:taxon-name-part><tp:taxon-name-part taxon-name-part-type="species" reg="shangsiensis">shangsiensis</tp:taxon-name-part></tp:taxon-name></italic>) and iris copper (vs. iris copper in the upper and silver in the lower fifth in <italic><tp:taxon-name><tp:taxon-name-part taxon-name-part-type="genus" reg="Leptobrachella">L.</tp:taxon-name-part><tp:taxon-name-part taxon-name-part-type="species" reg="shangsiensis">shangsiensis</tp:taxon-name-part></tp:taxon-name></italic>) (<xref ref-type="bibr" rid="B12007947">Chen et al. 2019</xref>); from <italic><tp:taxon-name><tp:taxon-name-part taxon-name-part-type="genus" reg="Leptobrachella">L.</tp:taxon-name-part><tp:taxon-name-part taxon-name-part-type="species" reg="pluvialis">pluvialis</tp:taxon-name-part></tp:taxon-name></italic> by having a larger body size in females (SVL 37.8–40.2 mm vs. 25.5–33.5 mm in <italic><tp:taxon-name><tp:taxon-name-part taxon-name-part-type="genus" reg="Leptobrachella">L.</tp:taxon-name-part><tp:taxon-name-part taxon-name-part-type="species" reg="pluvialis">pluvialis</tp:taxon-name-part></tp:taxon-name></italic>), dorsal skin shagreened with low, round tubercles (vs. smooth, flattened dorsal tubercles on dorsal in <italic><tp:taxon-name><tp:taxon-name-part taxon-name-part-type="genus" reg="Leptobrachella">L.</tp:taxon-name-part><tp:taxon-name-part taxon-name-part-type="species" reg="pluvialis">pluvialis</tp:taxon-name-part></tp:taxon-name></italic>), toes with narrow lateral fringes (vs. without lateral fringes in <italic><tp:taxon-name><tp:taxon-name-part taxon-name-part-type="genus" reg="Leptobrachella">L.</tp:taxon-name-part><tp:taxon-name-part taxon-name-part-type="species" reg="pluvialis">pluvialis</tp:taxon-name-part></tp:taxon-name></italic>), centre of belly creamy-white, outer edges of belly brown with small whitish spots (vs. dirty white with dark brown marbling in <italic><tp:taxon-name><tp:taxon-name-part taxon-name-part-type="genus" reg="Leptobrachella">L.</tp:taxon-name-part><tp:taxon-name-part taxon-name-part-type="species" reg="pluvialis">pluvialis</tp:taxon-name-part></tp:taxon-name></italic>), a greater ratio of NS/EN (0.81 vs. 0.78 in <italic><tp:taxon-name><tp:taxon-name-part taxon-name-part-type="genus" reg="Leptobrachella">L.</tp:taxon-name-part><tp:taxon-name-part taxon-name-part-type="species" reg="pluvialis">pluvialis</tp:taxon-name-part></tp:taxon-name></italic>) and iris copper (vs. dark golden in <italic><tp:taxon-name><tp:taxon-name-part taxon-name-part-type="genus" reg="Leptobrachella">L.</tp:taxon-name-part><tp:taxon-name-part taxon-name-part-type="species" reg="pluvialis">pluvialis</tp:taxon-name-part></tp:taxon-name></italic>) (<xref ref-type="bibr" rid="B12008402">Ohler et al. 2000</xref>, <xref ref-type="bibr" rid="B12008358">Nguyen et al. 2021</xref>); from <italic><tp:taxon-name><tp:taxon-name-part taxon-name-part-type="genus" reg="Leptobrachella">L.</tp:taxon-name-part><tp:taxon-name-part taxon-name-part-type="species" reg="minima">minima</tp:taxon-name-part></tp:taxon-name></italic> by having a larger body size in females (SVL 37.8–40.2 mm vs. 31.6–37.3 mm in <italic><tp:taxon-name><tp:taxon-name-part taxon-name-part-type="genus" reg="Leptobrachella">L.</tp:taxon-name-part><tp:taxon-name-part taxon-name-part-type="species" reg="minima">minima</tp:taxon-name-part></tp:taxon-name></italic>), skin on entire dorsum shagreened with low, round tubercles (vs. smooth in <italic><tp:taxon-name><tp:taxon-name-part taxon-name-part-type="genus" reg="Leptobrachella">L.</tp:taxon-name-part><tp:taxon-name-part taxon-name-part-type="species" reg="minima">minima</tp:taxon-name-part></tp:taxon-name></italic>), toes with narrow lateral fringes (vs. without lateral fringes in <italic><tp:taxon-name><tp:taxon-name-part taxon-name-part-type="genus" reg="Leptobrachella">L.</tp:taxon-name-part><tp:taxon-name-part taxon-name-part-type="species" reg="minima">minima</tp:taxon-name-part></tp:taxon-name></italic>), centre of belly creamy-white, outer edges of belly brown with small whitish spots (vs. creamy-white in <italic><tp:taxon-name><tp:taxon-name-part taxon-name-part-type="genus" reg="Leptobrachella">L.</tp:taxon-name-part><tp:taxon-name-part taxon-name-part-type="species" reg="minima">minima</tp:taxon-name-part></tp:taxon-name></italic>), toe webbing absent (vs. toe webbing rudimentary in <italic>L. <tp:taxon-name><tp:taxon-name-part taxon-name-part-type="genus" reg="Leptobrachella">L.</tp:taxon-name-part><tp:taxon-name-part taxon-name-part-type="species" reg="minima">minima</tp:taxon-name-part></tp:taxon-name></italic>) and iris copper (vs. iris dark gold above and grey below in <italic><tp:taxon-name><tp:taxon-name-part taxon-name-part-type="genus" reg="Leptobrachella">L.</tp:taxon-name-part><tp:taxon-name-part taxon-name-part-type="species" reg="minima">minima</tp:taxon-name-part></tp:taxon-name></italic>) (<xref ref-type="bibr" rid="B12008721">Taylor 1962</xref>, <xref ref-type="bibr" rid="B12008411">Ohler et al. 2011</xref>); from <italic><tp:taxon-name><tp:taxon-name-part taxon-name-part-type="genus" reg="Leptobrachella">L.</tp:taxon-name-part><tp:taxon-name-part taxon-name-part-type="species" reg="ventripunctata">ventripunctata</tp:taxon-name-part></tp:taxon-name></italic> by having a larger body size in females (SVL 37.8–40.2 mm vs. 31.5–35.0 mm <italic><tp:taxon-name><tp:taxon-name-part taxon-name-part-type="genus" reg="Leptobrachella">L.</tp:taxon-name-part><tp:taxon-name-part taxon-name-part-type="species" reg="ventripunctata">ventripunctata</tp:taxon-name-part></tp:taxon-name></italic>), skin on entire dorsum shagreened with low, round tubercles (vs. longitudinal skin ridges in <italic><tp:taxon-name><tp:taxon-name-part taxon-name-part-type="genus" reg="Leptobrachella">L.</tp:taxon-name-part><tp:taxon-name-part taxon-name-part-type="species" reg="ventripunctata">ventripunctata</tp:taxon-name-part></tp:taxon-name></italic>), toes with narrow lateral fringes (vs. without lateral fringes in <italic><tp:taxon-name><tp:taxon-name-part taxon-name-part-type="genus" reg="Leptobrachella">L.</tp:taxon-name-part><tp:taxon-name-part taxon-name-part-type="species" reg="ventripunctata">ventripunctata</tp:taxon-name-part></tp:taxon-name></italic>), toes webbing absent (vs. rudimentary toes webbing in <italic><tp:taxon-name><tp:taxon-name-part taxon-name-part-type="genus" reg="Leptobrachella">L.</tp:taxon-name-part><tp:taxon-name-part taxon-name-part-type="species" reg="ventripunctata">ventripunctata</tp:taxon-name-part></tp:taxon-name></italic>), centre of belly creamy-white, outer edges of belly brown with small whitish spots (vs. chest and belly with dark brown spots in <italic><tp:taxon-name><tp:taxon-name-part taxon-name-part-type="genus" reg="Leptobrachella">L.</tp:taxon-name-part><tp:taxon-name-part taxon-name-part-type="species" reg="ventripunctata">ventripunctata</tp:taxon-name-part></tp:taxon-name></italic>) and iris copper (vs. bicoloured iris: copper above and grey-brown below in <italic><tp:taxon-name><tp:taxon-name-part taxon-name-part-type="genus" reg="Leptobrachella">L.</tp:taxon-name-part><tp:taxon-name-part taxon-name-part-type="species" reg="ventripunctata">ventripunctata</tp:taxon-name-part></tp:taxon-name></italic>) (<xref ref-type="bibr" rid="B12008045">Fei et al. 1991</xref>, <xref ref-type="bibr" rid="B12008087">Fei et al. 2009</xref>, <xref ref-type="bibr" rid="B12008071">Fei et al. 2012</xref>); from <italic><tp:taxon-name><tp:taxon-name-part taxon-name-part-type="genus" reg="Leptobrachella">L.</tp:taxon-name-part><tp:taxon-name-part taxon-name-part-type="species" reg="aerea">aerea</tp:taxon-name-part></tp:taxon-name></italic> by having toes with narrow lateral fringes (vs. well developed in <italic><tp:taxon-name><tp:taxon-name-part taxon-name-part-type="genus" reg="Leptobrachella">L.</tp:taxon-name-part><tp:taxon-name-part taxon-name-part-type="species" reg="aerea">aerea</tp:taxon-name-part></tp:taxon-name></italic>), variable dorsolateral markings (vs. indistinct dorsolateral markings in <italic><tp:taxon-name><tp:taxon-name-part taxon-name-part-type="genus" reg="Leptobrachella">L.</tp:taxon-name-part><tp:taxon-name-part taxon-name-part-type="species" reg="aerea">aerea</tp:taxon-name-part></tp:taxon-name></italic>), toes with narrow lateral fringes (vs. well developed in <italic><tp:taxon-name><tp:taxon-name-part taxon-name-part-type="genus" reg="Leptobrachella">L.</tp:taxon-name-part><tp:taxon-name-part taxon-name-part-type="species" reg="aerea">aerea</tp:taxon-name-part></tp:taxon-name></italic>), a greater ratio of HL/SVL (0.39 vs. 0.37 in <italic><tp:taxon-name><tp:taxon-name-part taxon-name-part-type="genus" reg="Leptobrachella">L.</tp:taxon-name-part><tp:taxon-name-part taxon-name-part-type="species" reg="aerea">aerea</tp:taxon-name-part></tp:taxon-name></italic>) and a smaller ratio of ED/SNT (0.88 vs. 0.91 in <italic><tp:taxon-name><tp:taxon-name-part taxon-name-part-type="genus" reg="Leptobrachella">L.</tp:taxon-name-part><tp:taxon-name-part taxon-name-part-type="species" reg="aerea">aerea</tp:taxon-name-part></tp:taxon-name></italic>) (<xref ref-type="bibr" rid="B12008530">Rowley et al. 2010</xref>); from <italic><tp:taxon-name><tp:taxon-name-part taxon-name-part-type="genus" reg="Leptobrachella">L.</tp:taxon-name-part><tp:taxon-name-part taxon-name-part-type="species" reg="feii">feii</tp:taxon-name-part></tp:taxon-name></italic> by having a larger body size in females (SVL 37.8–40.2 mm vs. 25.7 mm in <italic><tp:taxon-name><tp:taxon-name-part taxon-name-part-type="genus" reg="Leptobrachella">L.</tp:taxon-name-part><tp:taxon-name-part taxon-name-part-type="species" reg="feii">feii</tp:taxon-name-part></tp:taxon-name></italic>), centre of belly creamy-white, outer edges of belly brown with small whitish spots (vs. creamy-white with black blotches in <italic><tp:taxon-name><tp:taxon-name-part taxon-name-part-type="genus" reg="Leptobrachella">L.</tp:taxon-name-part><tp:taxon-name-part taxon-name-part-type="species" reg="feii">feii</tp:taxon-name-part></tp:taxon-name></italic>), ventrolateral glands forming a discontinuous line (vs. ventrolateral glands forming a continuous line in <italic><tp:taxon-name><tp:taxon-name-part taxon-name-part-type="genus" reg="Leptobrachella">L.</tp:taxon-name-part><tp:taxon-name-part taxon-name-part-type="species" reg="feii">feii</tp:taxon-name-part></tp:taxon-name></italic>), a smaller ratio of ED/SNT (0.88 vs. 0.92 in <italic><tp:taxon-name><tp:taxon-name-part taxon-name-part-type="genus" reg="Leptobrachella">L.</tp:taxon-name-part><tp:taxon-name-part taxon-name-part-type="species" reg="feii">feii</tp:taxon-name-part></tp:taxon-name></italic>), a greater ratio of TIB/SVL (0.49 vs. 0.46 in <italic><tp:taxon-name><tp:taxon-name-part taxon-name-part-type="genus" reg="Leptobrachella">L.</tp:taxon-name-part><tp:taxon-name-part taxon-name-part-type="species" reg="feii">feii</tp:taxon-name-part></tp:taxon-name></italic>) and iris copper (vs. iris bicoloured: golden orange in upper half and silver white in lower half in <italic><tp:taxon-name><tp:taxon-name-part taxon-name-part-type="genus" reg="Leptobrachella">L.</tp:taxon-name-part><tp:taxon-name-part taxon-name-part-type="species" reg="feii">feii</tp:taxon-name-part></tp:taxon-name></italic>) (<xref ref-type="bibr" rid="B12007933">Chen et al. 2020</xref>); from <italic><tp:taxon-name><tp:taxon-name-part taxon-name-part-type="genus" reg="Leptobrachella">L.</tp:taxon-name-part><tp:taxon-name-part taxon-name-part-type="species" reg="aspera">aspera</tp:taxon-name-part></tp:taxon-name></italic> by having a larger body size in females (SVL 37.8–40.2 mm vs. 25.0–26.4 mm in <italic><tp:taxon-name><tp:taxon-name-part taxon-name-part-type="genus" reg="Leptobrachella">L.</tp:taxon-name-part><tp:taxon-name-part taxon-name-part-type="species" reg="aspera">aspera</tp:taxon-name-part></tp:taxon-name></italic>), skin on entire dorsum shagreened with low, round tubercles (vs. rough with dense conical granules, tubercles and dermal ridges in <italic><tp:taxon-name><tp:taxon-name-part taxon-name-part-type="genus" reg="Leptobrachella">L.</tp:taxon-name-part><tp:taxon-name-part taxon-name-part-type="species" reg="aspera">aspera</tp:taxon-name-part></tp:taxon-name></italic>), centre of belly creamy-white, outer edges of belly brown with small whitish spots (vs. creamy-white with distinct dark spots and distinct regular dark patches on skin of chest and abdomen in <italic><tp:taxon-name><tp:taxon-name-part taxon-name-part-type="genus" reg="Leptobrachella">L.</tp:taxon-name-part><tp:taxon-name-part taxon-name-part-type="species" reg="aspera">aspera</tp:taxon-name-part></tp:taxon-name></italic>), a greater ratio of HL/SVL (0.39 vs. 0.33–0.35 in <italic><tp:taxon-name><tp:taxon-name-part taxon-name-part-type="genus" reg="Leptobrachella">L.</tp:taxon-name-part><tp:taxon-name-part taxon-name-part-type="species" reg="aspera">aspera</tp:taxon-name-part></tp:taxon-name></italic>), relative finger lengths II &lt;I &lt; IV &lt; III (vs. I &lt; IV &lt; II &lt; III in <italic><tp:taxon-name><tp:taxon-name-part taxon-name-part-type="genus" reg="Leptobrachella">L.</tp:taxon-name-part><tp:taxon-name-part taxon-name-part-type="species" reg="aspera">aspera</tp:taxon-name-part></tp:taxon-name></italic>) and iris copper (vs. iris bicoloured: amber on upper half and silver on lower half in <italic><tp:taxon-name><tp:taxon-name-part taxon-name-part-type="genus" reg="Leptobrachella">L.</tp:taxon-name-part><tp:taxon-name-part taxon-name-part-type="species" reg="aspera">aspera</tp:taxon-name-part></tp:taxon-name></italic>) (<xref ref-type="bibr" rid="B12008752">Wang et al. 2020</xref>); from <italic><tp:taxon-name><tp:taxon-name-part taxon-name-part-type="genus" reg="Leptobrachella">L.</tp:taxon-name-part><tp:taxon-name-part taxon-name-part-type="species" reg="damingshanensis">damingshanensis</tp:taxon-name-part></tp:taxon-name></italic> by having skin on entire dorsum shagreened with low, round tubercles (vs. rough with small, raised tubercles and ridges in <italic><tp:taxon-name><tp:taxon-name-part taxon-name-part-type="genus" reg="Leptobrachella">L.</tp:taxon-name-part><tp:taxon-name-part taxon-name-part-type="species" reg="damingshanensis">damingshanensis</tp:taxon-name-part></tp:taxon-name></italic>), variable dorsolateral markings (vs. indistinct dorsolateral markings in <italic><tp:taxon-name><tp:taxon-name-part taxon-name-part-type="genus" reg="Leptobrachella">L.</tp:taxon-name-part><tp:taxon-name-part taxon-name-part-type="species" reg="damingshanensis">damingshanensis</tp:taxon-name-part></tp:taxon-name></italic>), a greater ratio of HL/HW (1.05 vs. 0.89 in <italic><tp:taxon-name><tp:taxon-name-part taxon-name-part-type="genus" reg="Leptobrachella">L.</tp:taxon-name-part><tp:taxon-name-part taxon-name-part-type="species" reg="damingshanensis">damingshanensis</tp:taxon-name-part></tp:taxon-name></italic>), a greater ratio of HL/SVL (0.39 vs. 0.31 in <italic><tp:taxon-name><tp:taxon-name-part taxon-name-part-type="genus" reg="Leptobrachella">L.</tp:taxon-name-part><tp:taxon-name-part taxon-name-part-type="species" reg="damingshanensis">damingshanensis</tp:taxon-name-part></tp:taxon-name></italic>), a smaller ratio of ED/SNT (0.88 vs. 0.92 in <italic><tp:taxon-name><tp:taxon-name-part taxon-name-part-type="genus" reg="Leptobrachella">L.</tp:taxon-name-part><tp:taxon-name-part taxon-name-part-type="species" reg="damingshanensis">damingshanensis</tp:taxon-name-part></tp:taxon-name></italic>) and iris copper (vs. iris bicoloured upper half copper, fading to silver in lower half in <italic><tp:taxon-name><tp:taxon-name-part taxon-name-part-type="genus" reg="Leptobrachella">L.</tp:taxon-name-part><tp:taxon-name-part taxon-name-part-type="species" reg="damingshanensis">damingshanensis</tp:taxon-name-part></tp:taxon-name></italic>) (<xref ref-type="bibr" rid="B12007967">Chen et al. 2021b</xref>); from <italic><tp:taxon-name><tp:taxon-name-part taxon-name-part-type="genus" reg="Leptobrachella">L.</tp:taxon-name-part><tp:taxon-name-part taxon-name-part-type="species" reg="nahangensis">nahangensis</tp:taxon-name-part></tp:taxon-name></italic> by having skin on entire dorsum shagreened with low, round tubercles (vs. smooth in <italic><tp:taxon-name><tp:taxon-name-part taxon-name-part-type="genus" reg="Leptobrachella">L.</tp:taxon-name-part><tp:taxon-name-part taxon-name-part-type="species" reg="nahangensis">nahangensis</tp:taxon-name-part></tp:taxon-name></italic>), centre of belly creamy-white, outer edges of belly brown with small whitish spots (vs. creamy-white with light speckling on throat and chest in <italic><tp:taxon-name><tp:taxon-name-part taxon-name-part-type="genus" reg="Leptobrachella">L.</tp:taxon-name-part><tp:taxon-name-part taxon-name-part-type="species" reg="nahangensis">nahangensis</tp:taxon-name-part></tp:taxon-name></italic>) and iris copper (vs. iris gold, uniformly distributed with minute black reticulations in <italic><tp:taxon-name><tp:taxon-name-part taxon-name-part-type="genus" reg="Leptobrachella">L.</tp:taxon-name-part><tp:taxon-name-part taxon-name-part-type="species" reg="nahangensis">nahangensis</tp:taxon-name-part></tp:taxon-name></italic>) (<xref ref-type="bibr" rid="B12008184">Lathrop et al. 1998</xref>); from <italic><tp:taxon-name><tp:taxon-name-part taxon-name-part-type="genus" reg="Leptobrachella">L.</tp:taxon-name-part><tp:taxon-name-part taxon-name-part-type="species" reg="nyx">nyx</tp:taxon-name-part></tp:taxon-name></italic> by having ventrolateral glands forming a discontinuous line (vs. lateroventral glandular ridge poorly distinct in <italic><tp:taxon-name><tp:taxon-name-part taxon-name-part-type="genus" reg="Leptobrachella">L.</tp:taxon-name-part><tp:taxon-name-part taxon-name-part-type="species" reg="nyx">nyx</tp:taxon-name-part></tp:taxon-name></italic>), toes with narrow lateral fringes (vs. absent lateral fringes in <italic><tp:taxon-name><tp:taxon-name-part taxon-name-part-type="genus" reg="Leptobrachella">L.</tp:taxon-name-part><tp:taxon-name-part taxon-name-part-type="species" reg="nyx">nyx</tp:taxon-name-part></tp:taxon-name></italic>), a greater ratio of HL/SVL (0.39 vs. 0.38 in <italic><tp:taxon-name><tp:taxon-name-part taxon-name-part-type="genus" reg="Leptobrachella">L.</tp:taxon-name-part><tp:taxon-name-part taxon-name-part-type="species" reg="nyx">nyx</tp:taxon-name-part></tp:taxon-name></italic>), a greater ratio of TIB/SVL (0.49 vs. 0.48 in <italic><tp:taxon-name><tp:taxon-name-part taxon-name-part-type="genus" reg="Leptobrachella">L.</tp:taxon-name-part><tp:taxon-name-part taxon-name-part-type="species" reg="nyx">nyx</tp:taxon-name-part></tp:taxon-name></italic>) and skin on entire dorsum shagreened with low, round tubercles of irregular sizes, alternately arranged and scattered, tubercles becoming smaller towards ventral (vs. dorsal and lateral parts of head and body: snout and side of head smooth; region between eyes, back and flanks with flat glandular warts, quite indistinct on dorsal part in <italic><tp:taxon-name><tp:taxon-name-part taxon-name-part-type="genus" reg="Leptobrachella">L.</tp:taxon-name-part><tp:taxon-name-part taxon-name-part-type="species" reg="nyx">nyx</tp:taxon-name-part></tp:taxon-name></italic>) (<xref ref-type="bibr" rid="B12008411">Ohler et al. 2011</xref>); and from <italic><tp:taxon-name><tp:taxon-name-part taxon-name-part-type="genus" reg="Leptobrachella">L.</tp:taxon-name-part><tp:taxon-name-part taxon-name-part-type="species" reg="phiadenensis">phiadenensis</tp:taxon-name-part></tp:taxon-name></italic> by having a larger body size in females (SVL 37.8–40.2 mm vs. 27.6–28.6 mm in <italic><tp:taxon-name><tp:taxon-name-part taxon-name-part-type="genus" reg="Leptobrachella">L.</tp:taxon-name-part><tp:taxon-name-part taxon-name-part-type="species" reg="phiadenensis">phiadenensis</tp:taxon-name-part></tp:taxon-name></italic>), a greater ratio of (HL/HW 1.05 vs. 0.94–0.97 in <italic><tp:taxon-name><tp:taxon-name-part taxon-name-part-type="genus" reg="Leptobrachella">L.</tp:taxon-name-part><tp:taxon-name-part taxon-name-part-type="species" reg="phiadenensis">phiadenensis</tp:taxon-name-part></tp:taxon-name></italic>), a greater ratio of HL/SVL (0.39 vs. 0.35 in <italic><tp:taxon-name><tp:taxon-name-part taxon-name-part-type="genus" reg="Leptobrachella">L.</tp:taxon-name-part><tp:taxon-name-part taxon-name-part-type="species" reg="phiadenensis">phiadenensis</tp:taxon-name-part></tp:taxon-name></italic>) and iris copper (vs. iris bicoloured: copper in upper half, fading to silvery grey in its lower half in <italic><tp:taxon-name><tp:taxon-name-part taxon-name-part-type="genus" reg="Leptobrachella">L.</tp:taxon-name-part><tp:taxon-name-part taxon-name-part-type="species" reg="phiadenensis">phiadenensis</tp:taxon-name-part></tp:taxon-name></italic>) (<xref ref-type="bibr" rid="B12008262">Luong et al. 2023</xref>).</p></tp:treatment-sec><tp:treatment-sec><!--Section generated to contain objects referenced in tp:taxon-treatment.--><fig id="F12008910" position="float" orientation="portrait"><object-id xmlns:xlink="http://www.w3.org/1999/xlink" content-type="arpha" xlink:type="simple">D9F06609-7B1F-57FC-897B-81909B85537C</object-id><object-id xmlns:xlink="http://www.w3.org/1999/xlink" content-type="doi" xlink:type="simple">10.3897/BDJ.12.e136491.figure2</object-id><label>Figure 2.</label><caption><p>Holotype of <italic><tp:taxon-name><tp:taxon-name-part taxon-name-part-type="genus" reg="Leptobrachella">Leptobrachella</tp:taxon-name-part><tp:taxon-name-part taxon-name-part-type="species" reg="huynhi">huynhi</tp:taxon-name-part></tp:taxon-name></italic> sp. nov. (IEBR A.5213, female) in life.</p></caption><graphic xmlns:xlink="http://www.w3.org/1999/xlink" xlink:href="bdj-12-e136491-g002.jpg" position="float" id="oo_1120922.JPG" orientation="portrait" xlink:type="simple"><uri content-type="original_file" xlink:type="simple">https://binary.pensoft.net/fig/1120922</uri></graphic></fig><fig id="F12008912" position="float" orientation="portrait"><object-id xmlns:xlink="http://www.w3.org/1999/xlink" content-type="arpha" xlink:type="simple">8434E3BF-A67E-5C88-A833-FCF0FD92F3FF</object-id><object-id xmlns:xlink="http://www.w3.org/1999/xlink" content-type="doi" xlink:type="simple">10.3897/BDJ.12.e136491.figure3</object-id><label>Figure 3.</label><caption><p>Holotype of <italic><tp:taxon-name><tp:taxon-name-part taxon-name-part-type="genus" reg="Leptobrachella">Leptobrachella</tp:taxon-name-part><tp:taxon-name-part taxon-name-part-type="species" reg="huynhi">huynhi</tp:taxon-name-part></tp:taxon-name></italic> sp. nov. (IEBR A.5213), <bold>A</bold> dorsal view; <bold>B</bold> ventral view; <bold>C</bold> left hand; <bold>D</bold> right foot; <bold>E</bold> right side of head; <bold>F</bold> cloacal region in preservative.</p></caption><graphic xmlns:xlink="http://www.w3.org/1999/xlink" xlink:href="bdj-12-e136491-g003.jpg" position="float" id="oo_1120923.jpg" orientation="portrait" xlink:type="simple"><uri content-type="original_file" xlink:type="simple">https://binary.pensoft.net/fig/1120923</uri></graphic></fig><fig id="F12012529" position="float" orientation="portrait"><object-id xmlns:xlink="http://www.w3.org/1999/xlink" content-type="arpha" xlink:type="simple">866B8F0F-7DED-558D-BCE8-0A20C7278E9E</object-id><object-id xmlns:xlink="http://www.w3.org/1999/xlink" content-type="doi" xlink:type="simple">10.3897/BDJ.12.e136491.figure1</object-id><label>Figure 1.</label><caption><p>Map showing the type locality (red circle) of <italic><tp:taxon-name><tp:taxon-name-part taxon-name-part-type="genus" reg="Leptobrachella">Leptobrachella</tp:taxon-name-part><tp:taxon-name-part taxon-name-part-type="species" reg="huynhi">huynhi</tp:taxon-name-part></tp:taxon-name></italic> sp. nov. in Lai Chau Province, northern Vietnam. Black star: Hanoi Capital.</p></caption><graphic xmlns:xlink="http://www.w3.org/1999/xlink" xlink:href="bdj-12-e136491-g001.jpg" position="float" id="oo_1122067.jpg" orientation="portrait" xlink:type="simple"><uri content-type="original_file" xlink:type="simple">https://binary.pensoft.net/fig/1122067</uri></graphic></fig><fig id="F12008916" position="float" orientation="portrait"><object-id xmlns:xlink="http://www.w3.org/1999/xlink" content-type="arpha" xlink:type="simple">E34173DC-685A-5009-9A2E-ED84137FB0BA</object-id><object-id xmlns:xlink="http://www.w3.org/1999/xlink" content-type="doi" xlink:type="simple">10.3897/BDJ.12.e136491.figure4</object-id><label>Figure 4.</label><caption><p>Habitat of <italic><tp:taxon-name><tp:taxon-name-part taxon-name-part-type="genus" reg="Leptobrachella">Leptobrachella</tp:taxon-name-part><tp:taxon-name-part taxon-name-part-type="species" reg="huynhi">huynhi</tp:taxon-name-part></tp:taxon-name></italic> sp. nov. in Sin Ho District, Lai Chau Province, Vietnam.</p></caption><graphic xmlns:xlink="http://www.w3.org/1999/xlink" xlink:href="bdj-12-e136491-g004.jpg" position="float" id="oo_1120926.JPG" orientation="portrait" xlink:type="simple"><uri content-type="original_file" xlink:type="simple">https://binary.pensoft.net/fig/1120926</uri></graphic></fig><table-wrap id="T12008922" position="float" orientation="portrait"><label>Table 1.</label><caption><p>Measurements (in mm) and proportions of the type series of <italic><tp:taxon-name><tp:taxon-name-part taxon-name-part-type="genus" reg="Leptobrachella">Leptobrachella</tp:taxon-name-part><tp:taxon-name-part taxon-name-part-type="species" reg="huynhi">huynhi</tp:taxon-name-part></tp:taxon-name></italic> sp. nov. (H = Holotype, P = Paratype, Min = minimum, Max = maximum, SD = standard deviation for other abbreviations see Material and Methods).</p></caption><table rules="all" border="0"><tbody><tr><td rowspan="1" colspan="1"/><td rowspan="1" colspan="4"><italic><tp:taxon-name><tp:taxon-name-part taxon-name-part-type="genus" reg="Leptobrachella">Leptobrachella</tp:taxon-name-part><tp:taxon-name-part taxon-name-part-type="species" reg="huynhi">huynhi</tp:taxon-name-part></tp:taxon-name></italic> sp. nov.</td><td rowspan="4" colspan="1">Min–Max</td><td rowspan="4" colspan="1">TB±SD</td></tr><tr><td rowspan="1" colspan="1">Sex</td><td rowspan="1" colspan="4">Female</td></tr><tr><td rowspan="1" colspan="1"/><td rowspan="1" colspan="1">
              <bold>IEBR A.5213</bold>
            </td><td rowspan="1" colspan="1">
              <bold>IEBR A.5214</bold>
            </td><td rowspan="1" colspan="1">
              <bold>IEBR A.5215</bold>
            </td><td rowspan="1" colspan="1">
              <bold>IEBR A.5216</bold>
            </td></tr><tr><td rowspan="1" colspan="1">Type</td><td rowspan="1" colspan="1">H</td><td rowspan="1" colspan="1">P</td><td rowspan="1" colspan="1">P</td><td rowspan="1" colspan="1">P</td></tr><tr><td rowspan="1" colspan="1">SVL</td><td rowspan="1" colspan="1">37.8</td><td rowspan="1" colspan="1">39.9</td><td rowspan="1" colspan="1">39.9</td><td rowspan="1" colspan="1">40.2</td><td rowspan="1" colspan="1">37.8–40.2</td><td rowspan="1" colspan="1">39.5 ± 1.1</td></tr><tr><td rowspan="1" colspan="1">HL</td><td rowspan="1" colspan="1">14.7</td><td rowspan="1" colspan="1">16.0</td><td rowspan="1" colspan="1">15.5</td><td rowspan="1" colspan="1">15.8</td><td rowspan="1" colspan="1">14.7–16</td><td rowspan="1" colspan="1">15.5 ± 0.5</td></tr><tr><td rowspan="1" colspan="1">HW</td><td rowspan="1" colspan="1">14.2</td><td rowspan="1" colspan="1">15.5</td><td rowspan="1" colspan="1">15.0</td><td rowspan="1" colspan="1">14.5</td><td rowspan="1" colspan="1">14.2–15.5</td><td rowspan="1" colspan="1">14.8 ± 0.6</td></tr><tr><td rowspan="1" colspan="1">SNT</td><td rowspan="1" colspan="1">5.9</td><td rowspan="1" colspan="1">6.4</td><td rowspan="1" colspan="1">6.3</td><td rowspan="1" colspan="1">5.7</td><td rowspan="1" colspan="1">5.4–6.4</td><td rowspan="1" colspan="1">5.9 ± 0.5</td></tr><tr><td rowspan="1" colspan="1">ED</td><td rowspan="1" colspan="1">5.7</td><td rowspan="1" colspan="1">5.3</td><td rowspan="1" colspan="1">4.7</td><td rowspan="1" colspan="1">5.0</td><td rowspan="1" colspan="1">4.7–5.7</td><td rowspan="1" colspan="1">5.2 ± 0.4</td></tr><tr><td rowspan="1" colspan="1">IOD</td><td rowspan="1" colspan="1">4.7</td><td rowspan="1" colspan="1">5.0</td><td rowspan="1" colspan="1">5.0</td><td rowspan="1" colspan="1">4.4</td><td rowspan="1" colspan="1">4.4–5</td><td rowspan="1" colspan="1">4.8 ± 0.3</td></tr><tr><td rowspan="1" colspan="1">TD</td><td rowspan="1" colspan="1">3.0</td><td rowspan="1" colspan="1">3.3</td><td rowspan="1" colspan="1">3.0</td><td rowspan="1" colspan="1">3.3</td><td rowspan="1" colspan="1">3–3.3</td><td rowspan="1" colspan="1">3.1 ± 0.1</td></tr><tr><td rowspan="1" colspan="1">TED</td><td rowspan="1" colspan="1">2.1</td><td rowspan="1" colspan="1">2.1</td><td rowspan="1" colspan="1">2.3</td><td rowspan="1" colspan="1">2.3</td><td rowspan="1" colspan="1">2.1–2.3</td><td rowspan="1" colspan="1">2.2 ± 0.1</td></tr><tr><td rowspan="1" colspan="1">TIB</td><td rowspan="1" colspan="1">18.6</td><td rowspan="1" colspan="1">19.4</td><td rowspan="1" colspan="1">19.8</td><td rowspan="1" colspan="1">18.9</td><td rowspan="1" colspan="1">18.6–19.8</td><td rowspan="1" colspan="1">19.2 ± 0.5</td></tr><tr><td rowspan="1" colspan="1">EN</td><td rowspan="1" colspan="1">3.4</td><td rowspan="1" colspan="1">3.9</td><td rowspan="1" colspan="1">3.6</td><td rowspan="1" colspan="1">3.4</td><td rowspan="1" colspan="1">3.4–3.9</td><td rowspan="1" colspan="1">3.6 ± 0.2</td></tr><tr><td rowspan="1" colspan="1">IN</td><td rowspan="1" colspan="1">3.7</td><td rowspan="1" colspan="1">4.0</td><td rowspan="1" colspan="1">3.9</td><td rowspan="1" colspan="1">3.5</td><td rowspan="1" colspan="1">3.5–4</td><td rowspan="1" colspan="1">3.8 ± 0.2</td></tr><tr><td rowspan="1" colspan="1">NS</td><td rowspan="1" colspan="1">2.5</td><td rowspan="1" colspan="1">2.8</td><td rowspan="1" colspan="1">3.6</td><td rowspan="1" colspan="1">2.6</td><td rowspan="1" colspan="1">2.5–3.6</td><td rowspan="1" colspan="1">2.9 ± 0.5</td></tr><tr><td rowspan="1" colspan="1">ML</td><td rowspan="1" colspan="1">11.1</td><td rowspan="1" colspan="1">11.2</td><td rowspan="1" colspan="1">11.8</td><td rowspan="1" colspan="1">11.3</td><td rowspan="1" colspan="1">11.1–11.8</td><td rowspan="1" colspan="1">11.3 ± 0.3</td></tr><tr><td rowspan="1" colspan="1">PL</td><td rowspan="1" colspan="1">18.2</td><td rowspan="1" colspan="1">19.8</td><td rowspan="1" colspan="1">19.2</td><td rowspan="1" colspan="1">18.2</td><td rowspan="1" colspan="1">18.2–19.8</td><td rowspan="1" colspan="1">18.9 ± 0.8</td></tr><tr><td rowspan="1" colspan="1">F1</td><td rowspan="1" colspan="1">5.4</td><td rowspan="1" colspan="1">5.0</td><td rowspan="1" colspan="1">5.7</td><td rowspan="1" colspan="1">5.4</td><td rowspan="1" colspan="1">5–5.7</td><td rowspan="1" colspan="1">5.4 ± 0.3</td></tr><tr><td rowspan="1" colspan="1">F2</td><td rowspan="1" colspan="1">5.1</td><td rowspan="1" colspan="1">4.9</td><td rowspan="1" colspan="1">5.2</td><td rowspan="1" colspan="1">4.2</td><td rowspan="1" colspan="1">4.2–5.2</td><td rowspan="1" colspan="1">4.8 ± 0.5</td></tr><tr><td rowspan="1" colspan="1">F3</td><td rowspan="1" colspan="1">7.9</td><td rowspan="1" colspan="1">8.5</td><td rowspan="1" colspan="1">7.7</td><td rowspan="1" colspan="1">8.1</td><td rowspan="1" colspan="1">7.7–8.5</td><td rowspan="1" colspan="1">8 ± 0.3</td></tr><tr><td rowspan="1" colspan="1">HL/HW</td><td rowspan="1" colspan="1">1.04</td><td rowspan="1" colspan="1">1.03</td><td rowspan="1" colspan="1">1.03</td><td rowspan="1" colspan="1">1.08</td><td rowspan="1" colspan="1">1.03–1.08</td><td rowspan="1" colspan="1">1.05 ± 0.03</td></tr><tr><td rowspan="1" colspan="1">HL/SVL</td><td rowspan="1" colspan="1">0.39</td><td rowspan="1" colspan="1">0.40</td><td rowspan="1" colspan="1">0.39</td><td rowspan="1" colspan="1">0.39</td><td rowspan="1" colspan="1">0.39–0.4</td><td rowspan="1" colspan="1">0.39 ± 0.01</td></tr><tr><td rowspan="1" colspan="1">TIB/SVL</td><td rowspan="1" colspan="1">0.49</td><td rowspan="1" colspan="1">0.49</td><td rowspan="1" colspan="1">0.50</td><td rowspan="1" colspan="1">0.47</td><td rowspan="1" colspan="1">0.47–0.5</td><td rowspan="1" colspan="1">0.49 ± 0.01</td></tr><tr><td rowspan="1" colspan="1">TD/ED</td><td rowspan="1" colspan="1">0.53</td><td rowspan="1" colspan="1">0.61</td><td rowspan="1" colspan="1">0.64</td><td rowspan="1" colspan="1">0.65</td><td rowspan="1" colspan="1">0.53–0.65</td><td rowspan="1" colspan="1">0.61 ± 0.06</td></tr><tr><td rowspan="1" colspan="1">ED/SNT</td><td rowspan="1" colspan="1">0.96</td><td rowspan="1" colspan="1">0.84</td><td rowspan="1" colspan="1">0.75</td><td rowspan="1" colspan="1">0.88</td><td rowspan="1" colspan="1">0.75–1.05</td><td rowspan="1" colspan="1">0.88± 0.13</td></tr><tr><td rowspan="1" colspan="1">NS/EN</td><td rowspan="1" colspan="1">0.73</td><td rowspan="1" colspan="1">0.72</td><td rowspan="1" colspan="1">1.02</td><td rowspan="1" colspan="1">0.76</td><td rowspan="1" colspan="1">0.72–1.02</td><td rowspan="1" colspan="1">0.81 ± 0.14</td></tr></tbody></table></table-wrap><supplementary-material xmlns:xlink="http://www.w3.org/1999/xlink" id="S12009406" orientation="portrait" position="float" xlink:type="simple"><object-id content-type="arpha" xlink:type="simple">8B33542F-263D-56BA-9A7F-D6FB172D884C</object-id><object-id content-type="doi" xlink:type="simple">10.3897/BDJ.12.e136491.suppl2</object-id><label>Supplementary material 2</label><caption><p>Diagnostic characters on morphology</p></caption><statement content-type="dataType"><label>Data type</label><p>morphological</p></statement><statement content-type="notes"><label>Brief description</label><p>Selected diagnostic characters for the species in the genus <italic><tp:taxon-name><tp:taxon-name-part taxon-name-part-type="genus" reg="Leptobrachella">Leptobrachella</tp:taxon-name-part></tp:taxon-name></italic> occurring north of the Isthmus of Kra (modified from Rowley et al. (2017); Yuan et al. (2017); Nguyen et al. (2018); Wang et al. (2018); Liu et al. (2023); Luong et al. (2023). NA: Not available.</p></statement><p>File: oo_1121561.docx</p><media xlink:href="bdj-12-e136491-s002.docx" mimetype="Microsoft Word Document" mime-subtype="docx" position="float" orientation="portrait" xlink:type="simple"><uri content-type="original_file" xlink:type="simple">https://binary.pensoft.net/file/1121561</uri></media><attrib specific-use="authors">Chung Van Hoang, Anh Mai Luong, Truong Quang Nguyen, Tao Thien Nguyen, Hoa Thi Ninh, Linh Hoang Tu Le, Thomas Ziegler, Cuong The Pham</attrib></supplementary-material><fig id="F12200316" position="float" orientation="portrait"><object-id xmlns:xlink="http://www.w3.org/1999/xlink" content-type="arpha" xlink:type="simple">F43537BF-18FD-5916-AB16-F36827F7ED17</object-id><object-id xmlns:xlink="http://www.w3.org/1999/xlink" content-type="doi" xlink:type="simple">10.3897/BDJ.12.e136491.figure5</object-id><label>Figure 5.</label><caption><p>The Bayesian Inference (BI) tree, based on the partial 16S rRNA mitochondrial gene. Values at nodes correspond to BI/ML support values, respectively. <tp:taxon-name><tp:taxon-name-part taxon-name-part-type="genus" reg="Leptobrachium">Leptobrachium</tp:taxon-name-part><tp:taxon-name-part taxon-name-part-type="uncertainty-rank">cf.</tp:taxon-name-part><tp:taxon-name-part taxon-name-part-type="species" reg="chapaense">chapaense</tp:taxon-name-part></tp:taxon-name> and <italic><tp:taxon-name><tp:taxon-name-part taxon-name-part-type="genus" reg="Megophrys">Megophrys</tp:taxon-name-part><tp:taxon-name-part taxon-name-part-type="species" reg="truongsonensis">truongsonensis</tp:taxon-name-part></tp:taxon-name></italic> are used in the outgroup.</p></caption><graphic xmlns:xlink="http://www.w3.org/1999/xlink" xlink:href="bdj-12-e136491-g005.jpg" position="float" id="oo_1158961.jpg" orientation="portrait" xlink:type="simple"><uri content-type="original_file" xlink:type="simple">https://binary.pensoft.net/fig/1158961</uri></graphic></fig><supplementary-material xmlns:xlink="http://www.w3.org/1999/xlink" id="S12009407" orientation="portrait" position="float" xlink:type="simple"><object-id content-type="arpha" xlink:type="simple">5A5C1276-3BD8-5D67-8F81-E33A9B7D4A87</object-id><object-id content-type="doi" xlink:type="simple">10.3897/BDJ.12.e136491.suppl3</object-id><label>Supplementary material 3</label><caption><p>Uncorrected (“p”) distance matrix</p></caption><statement content-type="dataType"><label>Data type</label><p>phylogenetic</p></statement><statement content-type="notes"><label>Brief description</label><p>Uncorrected (“p”) distance matrix showing percentage pair-wise genetic divergence (16S gene) between analysed members of the <italic><tp:taxon-name><tp:taxon-name-part taxon-name-part-type="genus" reg="Leptobrachella">Leptobrachella</tp:taxon-name-part></tp:taxon-name></italic> species.</p></statement><p>File: oo_1121562.docx</p><media xlink:href="bdj-12-e136491-s003.docx" mimetype="Microsoft Word Document" mime-subtype="docx" position="float" orientation="portrait" xlink:type="simple"><uri content-type="original_file" xlink:type="simple">https://binary.pensoft.net/file/1121562</uri></media><attrib specific-use="authors">Chung Van Hoang, Anh Mai Luong, Truong Quang Nguyen, Tao Thien Nguyen, Hoa Thi Ninh, Linh Hoang Tu Le, Thomas Ziegler, Cuong The Pham</attrib></supplementary-material></tp:treatment-sec><ref-list><ref id="B12011290"><element-citation xmlns:xlink="http://www.w3.org/1999/xlink" publication-type="article" xlink:type="simple"><person-group person-group-type="author"><name name-style="western"><surname>Chen</surname><given-names>W. C.</given-names></name><name name-style="western"><surname>Peng</surname><given-names>W.</given-names></name><name name-style="western"><surname>Pan</surname><given-names>W.</given-names></name><name name-style="western"><surname>Liao</surname><given-names>N.</given-names></name><name name-style="western"><surname>Liu</surname><given-names>Y.</given-names></name><name name-style="western"><surname>Huang</surname><given-names>Y.</given-names></name></person-group><year>2021</year><article-title>A new species of <italic><tp:taxon-name><tp:taxon-name-part taxon-name-part-type="genus" reg="Leptobrachella">Leptobrachella</tp:taxon-name-part></tp:taxon-name></italic> Smith 1925 (<tp:taxon-name><tp:taxon-name-part taxon-name-part-type="order">Anura</tp:taxon-name-part></tp:taxon-name>: <tp:taxon-name><tp:taxon-name-part taxon-name-part-type="family">Megophryidae</tp:taxon-name-part></tp:taxon-name>) from southern Guangxi, China</article-title><source>Zootaxa</source><volume>5020</volume><fpage>581</fpage><lpage>596</lpage><pub-id pub-id-type="doi">10.11646/zootaxa.5020.3.8</pub-id></element-citation></ref><ref id="B12008840"><element-citation xmlns:xlink="http://www.w3.org/1999/xlink" publication-type="article" xlink:type="simple"><person-group person-group-type="author"><name name-style="western"><surname>Lo</surname><given-names>N. T.</given-names></name><name name-style="western"><surname>Hoang</surname><given-names>C. V.</given-names></name><name name-style="western"><surname>Nguyen</surname><given-names>T. Q.</given-names></name><name name-style="western"><surname>Nguyen</surname><given-names>S. L.H.</given-names></name><name name-style="western"><surname>Ziegler</surname><given-names>T.</given-names></name><name name-style="western"><surname>Pham</surname><given-names>C. T.</given-names></name></person-group><year>2022</year><article-title>First record of <italic><tp:taxon-name><tp:taxon-name-part taxon-name-part-type="genus" reg="Leptebrachella">Leptebrachella</tp:taxon-name-part><tp:taxon-name-part taxon-name-part-type="species" reg="shiwandashanensis">shiwandashanensis</tp:taxon-name-part></tp:taxon-name></italic> Chen, Peng, Pan, Liao, Liu and Huang, 2021 (<tp:taxon-name><tp:taxon-name-part taxon-name-part-type="order">Anura</tp:taxon-name-part></tp:taxon-name>: <tp:taxon-name><tp:taxon-name-part taxon-name-part-type="family">Megophryidae</tp:taxon-name-part></tp:taxon-name>) from Vietnam</article-title><source>Journal of Forestry Science and Technology</source><volume>14</volume><fpage>18</fpage><lpage>32</lpage></element-citation></ref><ref id="B12008779"><element-citation xmlns:xlink="http://www.w3.org/1999/xlink" publication-type="article" xlink:type="simple"><person-group person-group-type="author"><name name-style="western"><surname>Wang</surname><given-names>J.</given-names></name><name name-style="western"><surname>Yang</surname><given-names>J. H.</given-names></name><name name-style="western"><surname>Li</surname><given-names>Y.</given-names></name><name name-style="western"><surname>Lyu</surname><given-names>Z. T.</given-names></name><name name-style="western"><surname>Zeng</surname><given-names>Z. C.</given-names></name><name name-style="western"><surname>Liu</surname><given-names>Z. Y.</given-names></name><name name-style="western"><surname>Ye</surname><given-names>Y. H.</given-names></name><name name-style="western"><surname>Wang</surname><given-names>Y. Y.</given-names></name></person-group><year>2018</year><article-title>Morphology and molecular genetics reveal two new <italic><tp:taxon-name><tp:taxon-name-part taxon-name-part-type="genus" reg="Leptobrachella">Leptobrachella</tp:taxon-name-part></tp:taxon-name></italic> species in southern China (<tp:taxon-name><tp:taxon-name-part taxon-name-part-type="order">Anura</tp:taxon-name-part></tp:taxon-name>, <tp:taxon-name><tp:taxon-name-part taxon-name-part-type="family">Megophryidae</tp:taxon-name-part></tp:taxon-name>).</article-title><source>ZooKeys</source><volume>776</volume><fpage>105</fpage><lpage>137</lpage><pub-id pub-id-type="doi">10.3897/zookeys.776.22925</pub-id></element-citation></ref><ref id="B12007947"><element-citation xmlns:xlink="http://www.w3.org/1999/xlink" publication-type="article" xlink:type="simple"><person-group person-group-type="author"><name name-style="western"><surname>Chen</surname><given-names>W. C.</given-names></name><name name-style="western"><surname>Liao</surname><given-names>X. W.</given-names></name><name name-style="western"><surname>Zhou</surname><given-names>S. C.</given-names></name><name name-style="western"><surname>Mo</surname><given-names>Y. M.</given-names></name></person-group><year>2019</year><article-title>A new species of <italic><tp:taxon-name><tp:taxon-name-part taxon-name-part-type="genus" reg="Leptobrachella">Leptobrachella</tp:taxon-name-part></tp:taxon-name></italic> (<tp:taxon-name><tp:taxon-name-part taxon-name-part-type="order">Anura</tp:taxon-name-part></tp:taxon-name>: <tp:taxon-name><tp:taxon-name-part taxon-name-part-type="family">Megophryidae</tp:taxon-name-part></tp:taxon-name>) from southern Guangxi, China</article-title><source>Zootaxa</source><volume>4563</volume><fpage>67</fpage><lpage>82</lpage><pub-id pub-id-type="doi">10.11646/zootaxa.4563.1.3</pub-id></element-citation></ref><ref id="B12008402"><element-citation xmlns:xlink="http://www.w3.org/1999/xlink" publication-type="article" xlink:type="simple"><person-group person-group-type="author"><name name-style="western"><surname>Ohler</surname><given-names>A.</given-names></name><name name-style="western"><surname>Marquis</surname><given-names>O.</given-names></name><name name-style="western"><surname>Swan</surname><given-names>S.</given-names></name><name name-style="western"><surname>Grosjean</surname><given-names>S.</given-names></name></person-group><year>2000</year><article-title>Amphibian biodiversity of Hoang Lien Nature Reserve (Lao Cai Province, northern Vietnam) with description of two new species</article-title><source>Herpetozoa</source><volume>13</volume><fpage>71</fpage><lpage>87</lpage></element-citation></ref><ref id="B12008358"><element-citation xmlns:xlink="http://www.w3.org/1999/xlink" publication-type="article" xlink:type="simple"><person-group person-group-type="author"><name name-style="western"><surname>Nguyen</surname><given-names>L. T.</given-names></name><name name-style="western"><surname>Tapley</surname><given-names>B.</given-names></name><name name-style="western"><surname>Nguyen</surname><given-names>C. T.</given-names></name><name name-style="western"><surname>Luong</surname><given-names>H. V.</given-names></name><name name-style="western"><surname>Rowley</surname><given-names>J. J.L.</given-names></name></person-group><year>2021</year><article-title>A new species of <italic><tp:taxon-name><tp:taxon-name-part taxon-name-part-type="genus" reg="Leptobrachella">Leptobrachella</tp:taxon-name-part></tp:taxon-name></italic> (<tp:taxon-name><tp:taxon-name-part taxon-name-part-type="order">Anura</tp:taxon-name-part></tp:taxon-name>, <tp:taxon-name><tp:taxon-name-part taxon-name-part-type="family">Megophryidae</tp:taxon-name-part></tp:taxon-name>) from Mount Pu Ta Leng, northwest Vietnam</article-title><source>Zootaxa</source><volume>5016</volume><fpage>301</fpage><lpage>332</lpage><pub-id pub-id-type="doi">10.11646/zootaxa.5016.3.1.</pub-id></element-citation></ref><ref id="B12008721"><element-citation xmlns:xlink="http://www.w3.org/1999/xlink" publication-type="article" xlink:type="simple"><person-group person-group-type="author"><name name-style="western"><surname>Taylor</surname><given-names>E. H.</given-names></name></person-group><year>1962</year><article-title>The amphibian fauna of Thailand</article-title><source>University of Kansas Science Bulletin</source><volume>43</volume><fpage>265</fpage><lpage>599</lpage><pub-id pub-id-type="doi">10.5962/bhl.part.13347</pub-id></element-citation></ref><ref id="B12008411"><element-citation xmlns:xlink="http://www.w3.org/1999/xlink" publication-type="article" xlink:type="simple"><person-group person-group-type="author"><name name-style="western"><surname>Ohler</surname><given-names>A.</given-names></name><name name-style="western"><surname>Wollenberg</surname><given-names>K. C.</given-names></name><name name-style="western"><surname>Grosjean</surname><given-names>S.</given-names></name><name name-style="western"><surname>Hendrix</surname><given-names>R.</given-names></name><name name-style="western"><surname>Vences</surname><given-names>M.</given-names></name><name name-style="western"><surname>Ziegler</surname><given-names>T.</given-names></name><name name-style="western"><surname>Dubois</surname><given-names>A.</given-names></name></person-group><year>2011</year><article-title>Sorting out <italic><tp:taxon-name><tp:taxon-name-part taxon-name-part-type="genus" reg="Lalos">Lalos</tp:taxon-name-part></tp:taxon-name></italic>: description of new species and additional taxonomic data on megophryid frogs from northern Indochina (genus <italic><tp:taxon-name><tp:taxon-name-part taxon-name-part-type="genus" reg="Leptolalax">Leptolalax</tp:taxon-name-part></tp:taxon-name></italic>, <tp:taxon-name><tp:taxon-name-part taxon-name-part-type="family">Megophryidae</tp:taxon-name-part></tp:taxon-name>, <tp:taxon-name><tp:taxon-name-part taxon-name-part-type="order">Anura</tp:taxon-name-part></tp:taxon-name>).</article-title><source>Zootaxa</source><volume>3147</volume><fpage>1</fpage><lpage>83</lpage><pub-id pub-id-type="doi">10.11646/zootaxa.3147.1.1</pub-id></element-citation></ref><ref id="B12008045"><element-citation xmlns:xlink="http://www.w3.org/1999/xlink" publication-type="book" xlink:type="simple"><person-group person-group-type="author"><name name-style="western"><surname>Fei</surname><given-names>L.</given-names></name><name name-style="western"><surname>Ye</surname><given-names>C.</given-names></name><name name-style="western"><surname>Huang</surname><given-names>Y.</given-names></name></person-group><year>1991</year><source>Key to Chinese <tp:taxon-name><tp:taxon-name-part taxon-name-part-type="class">Amphibia</tp:taxon-name-part></tp:taxon-name></source><publisher-name>Chongqing Branch Science and Technology Literature Press, Chongquing</publisher-name><size units="page">364</size></element-citation></ref><ref id="B12008087"><element-citation xmlns:xlink="http://www.w3.org/1999/xlink" publication-type="book" xlink:type="simple"><person-group person-group-type="author"><name name-style="western"><surname>Fei</surname><given-names>L.</given-names></name><name name-style="western"><surname>Hu</surname><given-names>S. Q.</given-names></name><name name-style="western"><surname>Ye</surname><given-names>C. Y.</given-names></name><name name-style="western"><surname>Huang</surname><given-names>Y. Z.</given-names></name></person-group><year>2009</year><source>Fauna Sinica. <tp:taxon-name><tp:taxon-name-part taxon-name-part-type="class">Amphibia</tp:taxon-name-part></tp:taxon-name>. Vol 2. <tp:taxon-name><tp:taxon-name-part taxon-name-part-type="order">Anura</tp:taxon-name-part></tp:taxon-name></source><publisher-name>Chinese Academy of Science. Science Press</publisher-name><size units="page">957</size></element-citation></ref><ref id="B12008071"><element-citation xmlns:xlink="http://www.w3.org/1999/xlink" publication-type="book" xlink:type="simple"><person-group person-group-type="author"><name name-style="western"><surname>Fei</surname><given-names>L.</given-names></name><name name-style="western"><surname>Ye</surname><given-names>C.</given-names></name><name name-style="western"><surname>Jiang</surname><given-names>J.</given-names></name></person-group><year>2012</year><source>Colored atlas of Chinese amphibians and their distributions</source><publisher-name>Sichuan Publishing House of Science and Technology</publisher-name><size units="page">619</size></element-citation></ref><ref id="B12008530"><element-citation xmlns:xlink="http://www.w3.org/1999/xlink" publication-type="article" xlink:type="simple"><person-group person-group-type="author"><name name-style="western"><surname>Rowley</surname><given-names>J. J.</given-names></name><name name-style="western"><surname>Stuart</surname><given-names>B. L.</given-names></name><name name-style="western"><surname>Neang</surname><given-names>T.</given-names></name><name name-style="western"><surname>Emmett</surname><given-names>D. A.</given-names></name></person-group><year>2010</year><article-title>A new species of <italic><tp:taxon-name><tp:taxon-name-part taxon-name-part-type="genus" reg="Leptolalax">Leptolalax</tp:taxon-name-part></tp:taxon-name></italic> (<tp:taxon-name><tp:taxon-name-part taxon-name-part-type="order">Anura</tp:taxon-name-part></tp:taxon-name>: <tp:taxon-name><tp:taxon-name-part taxon-name-part-type="family">Megophryidae</tp:taxon-name-part></tp:taxon-name>) from northeastern Cambodia</article-title><source>Zootaxa</source><volume>2567</volume><fpage>57</fpage><lpage>68</lpage></element-citation></ref><ref id="B12007933"><element-citation xmlns:xlink="http://www.w3.org/1999/xlink" publication-type="article" xlink:type="simple"><person-group person-group-type="author"><name name-style="western"><surname>Chen</surname><given-names>J. M.</given-names></name><name name-style="western"><surname>Xu</surname><given-names>K.</given-names></name><name name-style="western"><surname>Poyarkov</surname><given-names>N. A.</given-names></name><name name-style="western"><surname>Wang</surname><given-names>K.</given-names></name><name name-style="western"><surname>Yuan</surname><given-names>Z. Y.</given-names></name><name name-style="western"><surname>Hou</surname><given-names>M.</given-names></name><name name-style="western"><surname>Suwannapoom</surname><given-names>C.</given-names></name><name name-style="western"><surname>Wang</surname><given-names>J.</given-names></name><name name-style="western"><surname>Che</surname><given-names>J.</given-names></name></person-group><year>2020</year><article-title>How little is known about “the little brown frogs”: description of three new species of the genus <italic><tp:taxon-name><tp:taxon-name-part taxon-name-part-type="genus" reg="Leptobrachella">Leptobrachella</tp:taxon-name-part></tp:taxon-name></italic> (<tp:taxon-name><tp:taxon-name-part taxon-name-part-type="order">Anura</tp:taxon-name-part></tp:taxon-name>: <tp:taxon-name><tp:taxon-name-part taxon-name-part-type="family">Megophryidae</tp:taxon-name-part></tp:taxon-name>) from Yunnan Province, China</article-title><source>Zoological Research</source><volume>41</volume><fpage>1</fpage><lpage>22</lpage><pub-id pub-id-type="doi">10.24272/j.issn.2095-8137.2020.036</pub-id></element-citation></ref><ref id="B12008752"><element-citation xmlns:xlink="http://www.w3.org/1999/xlink" publication-type="article" xlink:type="simple"><person-group person-group-type="author"><name name-style="western"><surname>Wang</surname><given-names>J.</given-names></name><name name-style="western"><surname>Lyu</surname><given-names>Z. T.</given-names></name><name name-style="western"><surname>Qi</surname><given-names>S.</given-names></name><name name-style="western"><surname>Zeng</surname><given-names>Z. C.</given-names></name><name name-style="western"><surname>Zhang</surname><given-names>W. X.</given-names></name><name name-style="western"><surname>Lu</surname><given-names>L. S.</given-names></name><name name-style="western"><surname>Wang</surname><given-names>Y. Y.</given-names></name></person-group><year>2020</year><article-title>Two new <italic><tp:taxon-name><tp:taxon-name-part taxon-name-part-type="genus" reg="Leptobrachella">Leptobrachella</tp:taxon-name-part></tp:taxon-name></italic> species (<tp:taxon-name><tp:taxon-name-part taxon-name-part-type="order">Anura</tp:taxon-name-part></tp:taxon-name>, <tp:taxon-name><tp:taxon-name-part taxon-name-part-type="family">Megophryidae</tp:taxon-name-part></tp:taxon-name>) from the Yunnan-Guizhou Plateau, southwestern China</article-title><source>ZooKeys</source><volume>995</volume><fpage>97</fpage><lpage>125</lpage><pub-id pub-id-type="doi">10.3897/zookeys.955.55939</pub-id></element-citation></ref><ref id="B12007967"><element-citation xmlns:xlink="http://www.w3.org/1999/xlink" publication-type="article" xlink:type="simple"><person-group person-group-type="author"><name name-style="western"><surname>Chen</surname><given-names>W. C.</given-names></name><name name-style="western"><surname>Yu</surname><given-names>G. D.</given-names></name><name name-style="western"><surname>Cheng</surname><given-names>Z. Y.</given-names></name><name name-style="western"><surname>Meng</surname><given-names>T.</given-names></name><name name-style="western"><surname>Wei</surname><given-names>H.</given-names></name><name name-style="western"><surname>Zhou</surname><given-names>G. Y.</given-names></name><name name-style="western"><surname>Lu</surname><given-names>Y. W.</given-names></name></person-group><year>2021</year><article-title>A new species of <italic><tp:taxon-name><tp:taxon-name-part taxon-name-part-type="genus" reg="Leptobrachella">Leptobrachella</tp:taxon-name-part></tp:taxon-name></italic> (<tp:taxon-name><tp:taxon-name-part taxon-name-part-type="order">Anura</tp:taxon-name-part></tp:taxon-name>: <tp:taxon-name><tp:taxon-name-part taxon-name-part-type="family">Megophryidae</tp:taxon-name-part></tp:taxon-name>) from central Guangxi, China</article-title><source>Zoological Research</source><volume>42</volume><fpage>783</fpage><lpage>788</lpage><pub-id pub-id-type="doi">10.24272/j.issn.2095-8137.2021.179</pub-id></element-citation></ref><ref id="B12008184"><element-citation xmlns:xlink="http://www.w3.org/1999/xlink" publication-type="article" xlink:type="simple"><person-group person-group-type="author"><name name-style="western"><surname>Lathrop</surname><given-names>A.</given-names></name><name name-style="western"><surname>Murphy</surname><given-names>R. W.</given-names></name><name name-style="western"><surname>Orlov</surname><given-names>N. L.</given-names></name><name name-style="western"><surname>Ho</surname><given-names>C. T.</given-names></name></person-group><year>1998</year><article-title>Two new species of <italic><tp:taxon-name><tp:taxon-name-part taxon-name-part-type="genus" reg="Leptolalax">Leptolalax</tp:taxon-name-part></tp:taxon-name></italic> (<tp:taxon-name><tp:taxon-name-part taxon-name-part-type="order">Anura</tp:taxon-name-part></tp:taxon-name>: <tp:taxon-name><tp:taxon-name-part taxon-name-part-type="family">Megophryidae</tp:taxon-name-part></tp:taxon-name>) from northern Vietnam</article-title><source>Amphibi-<tp:taxon-name><tp:taxon-name-part taxon-name-part-type="class">Reptilia</tp:taxon-name-part></tp:taxon-name></source><volume>19</volume><fpage>253</fpage><lpage>267</lpage><pub-id pub-id-type="doi">10.1163/156853898X00160</pub-id></element-citation></ref><ref id="B12008262"><element-citation xmlns:xlink="http://www.w3.org/1999/xlink" publication-type="article" xlink:type="simple"><person-group person-group-type="author"><name name-style="western"><surname>Luong</surname><given-names>A. M.</given-names></name><name name-style="western"><surname>Hoang</surname><given-names>C. V.</given-names></name><name name-style="western"><surname>Pham</surname><given-names>C. T.</given-names></name><name name-style="western"><surname>Ziegler</surname><given-names>T.</given-names></name><name name-style="western"><surname>Nguyen</surname><given-names>T. Q.</given-names></name></person-group><year>2023</year><article-title>Two new species of <italic><tp:taxon-name><tp:taxon-name-part taxon-name-part-type="genus" reg="Leptobrachella">Leptobrachella</tp:taxon-name-part></tp:taxon-name></italic> Smith 1925 (<tp:taxon-name><tp:taxon-name-part taxon-name-part-type="class">Amphibia</tp:taxon-name-part></tp:taxon-name>: <tp:taxon-name><tp:taxon-name-part taxon-name-part-type="family">Megophryidae</tp:taxon-name-part></tp:taxon-name>) from Cao Bang Province</article-title><source>Vietnam. Zootaxa</source><volume>5369</volume><fpage>301</fpage><lpage>335</lpage><pub-id pub-id-type="doi">10.11646/zootaxa.5369.3.1).</pub-id></element-citation></ref></ref-list></tp:taxon-treatment>
